# Supplementary material for: Caretaker-reported quality of life, functionality, and complications associated with assistive mobility cart use in companion animals
Source: Front Vet Sci. 2024 Oct 28;11:1466405. doi: 10.3389/fvets.2024.1466405 (PMC11551849; doi:10.3389/fvets.2024.1466405)
Supplement: Supplementary file 2 [file Data_Sheet_1.xlsx]

## Sheet: Data
StartDate	EndDate	Status	Progress	Duration (in seconds)	Finished	RecordedDate	ResponseId	DistributionChannel	UserLanguage	Q_RecaptchaScore	Question 1	Question 1_4_TEXT	Question 2	Question 3	Question 3	Question 4	Question 5	Question 5_8_TEXT	Question 6	Question 6_5_TEXT	Question 7	Question 8	Question 9	Question 10	Question 11	Question 12	Question 12_6_TEXT	Question 13	Question 13_8_TEXT	Question 14	Question 15	Question 16	Question 17	Question 18	Question 19	Question 20	Question 21	Question 22	Question 23
											A		B		C	D	E		F		G	H	I	J	K	L		M		N	O	P	Q	R	S	T	U	V
Start Date	End Date	Response Type	Progress	Duration (in seconds)	Finished	Recorded Date	Response ID	Distribution Channel	User Language	Q_RecaptchaScore	What species is your pet? - Selected Choice	What species is your pet? - Other: - Text	What size is your pet?	How old is your pet (in years)?	How old is your pet (in years)?	What type of cart does your pet use?	What brand of cart does your pet use? This may be found on the frame of the cart. - Selected Choice	What brand of cart does your pet use? This may be found on the frame of the cart. - Other: - Text	Why does your pet use a cart? (Select all that apply) - Selected Choice	Why does your pet use a cart? (Select all that apply) - Other: - Text	Was your cart fitted by a veterinarian?	How long did it take for your pet to accept using the cart?	How long has your pet had a cart?	On average, how long does your pet use the cart (in total) each day?	How easy is it to place your pet in their cart?	What issues have you had with the cart? - Selected Choice	What issues have you had with the cart? - Other: - Text	If “wounds” was selected in the prior question, please select the area where the wounds were located. - Selected Choice	If “wounds” was selected in the prior question, please select the area where the wounds were located. - Other: - Text	Is your pet able to play while using their cart?	Is your pet able to eat and drink without further assistance while using their cart?	Does your pet have an easier time urinating while in their cart compared to not being in their cart?	Does your pet have an easier time defecating while using their cart compared to not being in their cart?	Does your pet have an easier time walking or running in their cart compared to when they are not in their cart?	Is your pet able to rest or sleep comfortably while in their cart?	How has the cart impacted YOUR PET'S quality of life? Select a statement that resonates with you:	How has using a cart for your pet affected YOUR quality of life? Select a statement that resonates with you:	How likely are you to recommend using a cart to another pet owner?	Would you like to enter the raffle to win a $50 Amazon gift card? Winners will be randomly chosen after the survey closes on 2/15/23.
2023-02-01 13:20:44	2023-02-01 13:25:03	0	100	259	1	2023-02-01 13:25:03	R_3kNEmJrz0GIGy97	anonymous	EN	0.9	1		2	3	2	3	4		2		1	2	3	2	5	1		9		1	1	1	1	1	2	1	1	1	1
2023-02-01 13:28:12	2023-02-01 13:35:24	0	100	431	1	2023-02-01 13:35:24	R_bQ2fhDf0ynWQafn	anonymous	EN	0.8	1		2	2 years	2	3	3		2		1	4	4	3	4	1		9		1	1	1	2	1	2	1	1	1	1
2023-02-01 13:30:46	2023-02-01 13:39:02	0	100	495	1	2023-02-01 13:39:02	R_2Y4YNHq6CrbYDgG	anonymous	EN	0.9	1		1	9	3	3	2		1		1	1	3	2	1	1	Weve uses 3 chairs- best friends mobility, a hand-me-down from a neighbor brand unknown, and eddies. The best friends mobility chair was too heavy for my dog to comfortably run and play. The hand-me-down had wheels that were too small causing our (high energy) dog to tip over. Eddies wheels has perfectly sized wheels deceasing the amount of flipping over, and is light enough for kur dog to run an…	9		1	1	2	1	2	2	1	1	1	1
2023-02-01 13:43:57	2023-02-01 13:47:42	0	100	225	1	2023-02-01 13:47:43	R_3KVeJ8rLz2jMPpJ	anonymous	EN	0.9	1		3	10	3	3	2		1		1	3	3	1	1	1		9		1	2	2	2	1	2	1	1	1	1
2023-02-01 14:02:17	2023-02-01 14:04:28	0	100	130	1	2023-02-01 14:04:30	R_1CjZrTN0MbFXSIG	anonymous	EN	1	1		2	8	3	3	1		2	Deformed hips since birth	2	1	4	3	5	1		9		1	1	2	1	1	1	1	1	1	2
2023-02-01 14:16:04	2023-02-01 14:17:58	0	100	113	1	2023-02-01 14:17:58	R_1GWuLD5ezIxXzFE	anonymous	EN	0.8	1		3	10	3	3	1		1		2	1	4	1	5	3		9		1	2	2	2	2	2	1	2	1	2
2023-02-01 14:20:09	2023-02-01 14:23:35	0	100	205	1	2023-02-01 14:23:36	R_1fdrTHSHvJjr8B4	anonymous	EN	1	1		3	10	3	3	10	Home made	1		2	1	4	2	1	4	Due to hard use we need to give it a service every few months to tighten it	4	The chair itself hasn’t caused wounds but but due to her helper harness it can aggregate her stomach skin so we use sheepskin on her chair	1	1	1	1	1	2	1	1	1	1
2023-02-01 14:53:05	2023-02-01 14:55:58	0	100	173	1	2023-02-01 14:55:59	R_265xm0H7gotpS8l	anonymous	EN	0.9	1		2	1	2	3	1		1		2	1	3	3	5	1		9		1	1	1	1	1	2	1	1	1	2
2023-02-01 15:03:39	2023-02-01 15:04:38	0	100	58	1	2023-02-01 15:04:38	R_1N8nohJgcfazETS	anonymous	EN	1	1		2	17	3	3	1				2	3	4	1	1	1		9		1	1	1	1	2	2	1	1	1	1
2023-02-01 15:07:18	2023-02-01 15:11:44	0	100	265	1	2023-02-01 15:11:44	R_3GfhftuPma8xIHH	anonymous	EN	0.8	1		2	3	2	3	6		1		1	2	3	3	1	1		9		1	1	1	2	1	2	1	1	1	1
2023-02-01 15:14:44	2023-02-01 15:15:50	0	100	66	1	2023-02-01 15:15:51	R_726exgcRVYdfVRL	anonymous	EN	0.9	1		1	6	2	3	1		1		2	1	4	3	5	1		9		1	1	1	1	1	2	1	1	1	2
2023-02-01 15:36:32	2023-02-01 15:37:34	0	100	61	1	2023-02-01 15:37:34	R_Ovrj6nVtVMBVz2N	anonymous	EN	0.9	1		3	7	3	3	4		1		1	1	3	2	5	8	Tipping	9		1	1	1	1	1	2	1	1	1	1
2023-02-01 15:37:06	2023-02-01 15:38:38	0	100	91	1	2023-02-01 15:38:39	R_e3W8pYbBTjxNHCV	anonymous	EN	1	1		3	5	2	3	1		4		2	2	4	3	1	2		2		1	1	2	2	1	1	1	1	1	1
2023-02-01 15:39:37	2023-02-01 15:42:38	0	100	181	1	2023-02-01 15:42:39	R_3O1Ws8psV0LWK2z	anonymous	EN	0.9	1		3	1 year	2	2	1		2		1	2	2	2	4	1		9		1	1	1	1	1	1	1	1	1	1
2023-02-01 15:45:16	2023-02-01 15:46:51	0	100	94	1	2023-02-01 15:46:51	R_1hYXWRECLtTALiL	anonymous	EN	0.9	1		2	9	3	1	2		9		1	2	3	2	5	2		2		1	1	1	1	1	1	1	1	1	1
2023-02-01 15:47:37	2023-02-01 15:49:02	0	100	85	1	2023-02-01 15:49:03	R_1Nt4YKetN4bAUmv	anonymous	EN	0.9	1		1	5	2	3	2		1		1	1	4	2	1	1		9		1	1	1	1	1	2	1	1	1	1
2023-02-01 15:49:10	2023-02-01 15:51:18	0	100	127	1	2023-02-01 15:51:18	R_Xoo3VFW9TxwJg6l	anonymous	EN	1	2		4	1.4	2	3	7		3		2	3	2	1	2	5		9		5	1	2	2	2	2	3	2	3	1
2023-02-01 15:54:18	2023-02-01 15:56:05	0	100	106	1	2023-02-01 15:56:06	R_3g7KwcnvG3icqUS	anonymous	EN	0.9	1		3	12	3	3	1		7		2	1	3	1	5	1		9		1	1	1	2	1	2	1	2	1	1
2023-02-01 16:07:18	2023-02-01 16:09:01	0	100	102	1	2023-02-01 16:09:01	R_1eIxHGjsCj4XZIE	anonymous	EN	1	1		2	9	3	3	1		1		2	1	4	1	5	4	She's rough on the cart and breaks it all the time	9		1	1	2	2	1	2	1	1	1	1
2023-02-01 16:10:55	2023-02-01 16:13:26	0	100	151	1	2023-02-01 16:13:27	R_1g2uM5pnMaE3E2J	anonymous	EN	1	1		2	5	2	3	1		1		1	2	3	4	1	2		1		1	1	2	2	1	2	1	1	1	1
2023-02-01 16:13:10	2023-02-01 16:15:52	0	100	162	1	2023-02-01 16:15:52	R_2947rjaHBWTSeOY	anonymous	EN	1	1		2	4	2	1	7		3		2	2	3	3	1	1		9		1	1	1	1	2	2	1	1	1	1
2023-02-01 16:23:15	2023-02-01 16:25:26	0	100	131	1	2023-02-01 16:25:27	R_1K7T9ZQpXePUYrb	anonymous	EN	0.9	1		1	4	2	3	1		1		1	5	3	2	4	5		9		5	2	2	2	2	2	2	2	3	1
2023-02-01 16:24:49	2023-02-01 16:26:09	0	100	79	1	2023-02-01 16:26:09	R_BKCQvuy4PanDTNf	anonymous	EN	1	1		2	14.5?	3	3	1		7		2	1	2	2	5	1		9		1	1	1	1	1	1	1	1	1	1
2023-02-01 16:19:15	2023-02-01 16:28:33	0	100	557	1	2023-02-01 16:28:33	R_10rfnqzn7PKyGwI	anonymous	EN	0.9	1		3	1	2	3	6		2		2	2	1	2	5	2		4		5	1	2	2	2	2	1	1	1	1
2023-02-01 16:31:45	2023-02-01 16:35:22	0	100	216	1	2023-02-01 16:35:22	R_tDwJHQeEGbiCskF	anonymous	EN	0.9	1		2	1	2	1	1		2	Front limb deformity	2	2	3	1	4	7	Can’t steer and can’t maneuver in grass	9		5	2	2	2	2	2	2	2	3	1
2023-02-01 16:48:45	2023-02-01 16:49:10	0	100	24	1	2023-02-01 16:49:10	R_1dy4qMm6bTnhMAs	anonymous	EN	0.9	2		3			1	1		3		1	4	2	3	4	1		6		1	1	1	1	1	1	1	2	2	1
2023-02-01 16:55:33	2023-02-01 16:58:46	0	100	193	1	2023-02-01 16:58:47	R_1H2JbVv12pIiHKh	anonymous	EN	1	1		3	9.5	3	1	1		1		2	1	4	3	3	7	Had to redesign front wheel system for off-road use	9		1	1	2	2	1	2	1	1	1	1
2023-02-01 17:02:15	2023-02-01 17:04:49	0	100	153	1	2023-02-01 17:04:49	R_1gRr18qgWjts3P7	anonymous	EN	0.9	1		2	3	2	3	1		2	Torn achilles	2	3	4	1	5	6	Being able to go to the bathroom without it getting all over the cart	10	Back left hock	1	1	2	2	1	2	2	1	1	1
2023-02-01 17:11:05	2023-02-01 17:15:26	0	100	260	1	2023-02-01 17:15:26	R_1JCHWyyDwCuTm4k	anonymous	EN	0.9	1		1	10 years	3	1	1		1		2	1	4	2	5	7	My dog started with a rear wheel chair but his spine relapsed and now uses a quad, he can only use one fron leg, so it is difficult for him to move the quad on his own.	9		5	2	1	1	2	2	1	1	1	1
2023-02-01 17:17:55	2023-02-01 17:20:06	0	100	130	1	2023-02-01 17:20:06	R_1JDyrHAO7o1xQhX	anonymous	EN	1	1		2	3.5	2	3	1		1	Paralysis from bring shot	2	1	4	3	1	4		9		1	1	1	1	1	1	1	2	1	1
2023-02-01 17:25:30	2023-02-01 17:27:54	0	100	143	1	2023-02-01 17:27:54	R_3oFU6yBKvF7fDF1	anonymous	EN	1	1		1	12 yrs old	3	3	2		6	Congenital defect, born w/o kneecaps	2	1	4	2	1	1		9		1	1	2	2	1	2	1	1	1	1
2023-02-01 17:25:55	2023-02-01 17:28:08	0	100	132	1	2023-02-01 17:28:08	R_3flVcOvpdVFavSm	anonymous	EN	0.9	1		3	9	3	1	1		1		2	1	3	2	4	1		9		1	1	1	1	1	2	1	1	1	1
2023-02-01 17:32:56	2023-02-01 17:34:35	0	100	99	1	2023-02-01 17:34:36	R_3n63s8ysVh40k0N	anonymous	EN	0.9	1		2	5.5	2	3	1		1		2	3	3	2	5	3		9		1	1	1	2	1	2	1	1	1	1
2023-02-01 17:32:58	2023-02-01 17:36:35	0	100	216	1	2023-02-01 17:36:35	R_1LB89pyIOxVCNmx	anonymous	EN	0.9	1		2	5	2	3	2		1		2	1	4	1	1	1		9		1	1	2	2	1		2	2	1	1
2023-02-01 17:34:50	2023-02-01 17:38:13	0	100	203	1	2023-02-01 17:38:13	R_R8Zfs3MfCf425tn	anonymous	EN	1	1		1	11	3	3			1	I adopted him when he was already paralyzed from waist down. IVDD suspected	2	1	4	2	1	7	Not great on uneven terrain such as grass or dirt	9		1	1	1	1	1	2	1	1	1	1
2023-02-01 17:36:44	2023-02-01 17:40:22	0	100	217	1	2023-02-01 17:40:22	R_3j1eiNSSrp0NTFE	anonymous	EN	1	1		3	5	2	3	10	Homemade	1		1	3	3	2	3	1		9		1	1	1	2	1	2	1	1	1	1
2023-02-01 17:40:13	2023-02-01 17:42:17	0	100	123	1	2023-02-01 17:42:17	R_1P0LxxjGRB29Sb8	anonymous	EN	1	1		3	10	3	3	1		7		2	1	4	1	1	1		9		1	1	1	1	1	2	1	1	1	1
2023-02-01 17:42:29	2023-02-01 17:44:53	0	100	143	1	2023-02-01 17:44:53	R_2dg7ThChHlrI9Tn	anonymous	EN	1	1		1	15 years	3	3	2		2		1	2	3	2	1	1		9		1	1	2	2	1	2	1	1	1	1
2023-02-01 17:39:14	2023-02-01 17:47:39	0	100	505	1	2023-02-01 17:47:39	R_1BWnVcQ3g2iZV3d	anonymous	EN	1	1		2	7	3	3	2		2		1	2	4	2	4	5	We have an Eddie's Wheels quad cart and we have struggled with him not liking the quad cart so far. Part of the issue may be that he is too weak to push the quad cart (he has mild cerebellar hypoplasia in addition to degenerative joint disease). We have had no issues with his rear wheel/variable axle cart.	9		1	1	2	2	1	2	1	1	1	1
2023-02-01 17:46:29	2023-02-01 17:50:03	0	100	213	1	2023-02-01 17:50:03	R_2bT44Xr7GHJ80Pt	anonymous	EN	0.9	1		1	10	3	3	2		1	IVDD	1	1	2	2	1	1		9		1	1	2	2	1	2	1	1	1	1
2023-02-01 17:50:15	2023-02-01 17:51:43	0	100	87	1	2023-02-01 17:51:43	R_3pok1dv3waoKMlC	anonymous	EN	1	1		1	14	3	1	10	Home made	1		2	1	4	2	1	1		9		1	1	1	1	1	1	1	1	1	1
2023-02-01 17:51:18	2023-02-01 17:53:56	0	100	157	1	2023-02-01 17:53:57	R_uq5ldeHSabIs6CR	anonymous	EN	1	1		3	10	3	2	2		1		2	3	3	2	5	1		9	I made a cushy saddle for my dog and she has no issues with sores.	1	1	2	2	1	1	1	1	1	1
2023-02-01 17:54:11	2023-02-01 17:57:41	0	100	209	1	2023-02-01 17:57:41	R_DhNdchHdlFJOo13	anonymous	EN	0.9	1		3	7	3	3	1		1		2	1	3	2	5	4	Worn parts but easy replaced	9		1	1	1	2	1	2	1	1	1	1
2023-02-01 17:57:01	2023-02-01 17:58:27	0	100	86	1	2023-02-01 17:58:28	R_3GlE5NSXpQHT4Ei	anonymous	EN	0.9	1		2	2	2	3	1		9		1	4	4	1	1	5		9		1	1	2	2	1	2	2	1	1	1
2023-02-01 18:02:32	2023-02-01 18:04:57	0	100	145	1	2023-02-01 18:04:58	R_UXs834E45Yit65X	anonymous	EN	0.9	1		3	110 months	2	3	1		1		2	4	2	1	5	1		9		1	1	2	2	2	2	1	1	1	1
2023-02-01 18:05:07	2023-02-01 18:06:59	0	100	112	1	2023-02-01 18:06:59	R_5uuHeI3sQgT3JqF	anonymous	EN	0.9	1		3	3	2	3	1		6	Congenital deformities	2	1	4	3	5	6	Dog chews her harness	9		1	1	1	1	1	2	1	1	1	1
2023-02-01 18:07:16	2023-02-01 18:08:49	0	100	93	1	2023-02-01 18:08:50	R_rqFJQYHh0wn0k9j	anonymous	EN	1	1		3	13	3	3	1		1		2	1	2	2	1	1		9		5	1	2	2	1	2	1	1	1	1
2023-02-01 18:07:21	2023-02-01 18:08:56	0	100	95	1	2023-02-01 18:08:56	R_ugfnAnpfCfbIUdb	anonymous	EN	0.9	1		3	11	3	3	2		1		1	1	4	2	1	1		9		1	1	1	1	1	2	1	1	1	1
2023-02-01 18:08:26	2023-02-01 18:10:00	0	100	93	1	2023-02-01 18:10:00	R_2TmA8orJlOmX1iK	anonymous	EN	0.9	1		1	5	2	3	2		1		2	1	4	3	1	1		9		1	1	1	1	1	1	1	1	1	1
2023-02-01 18:14:15	2023-02-01 18:16:24	0	100	129	1	2023-02-01 18:16:24	R_1P7Zsaf2U6GgZPX	anonymous	EN	1	1		2	12	3	3	2		1		1	1	4	1	5	2		1		1	1	1	1	1	2	1	2	1	1
2023-02-01 18:13:07	2023-02-01 18:17:36	0	100	268	1	2023-02-01 18:17:36	R_3PFA8BamRC4fT7Q	anonymous	EN	1	1		1	13	3	1	2		1		2	1	4	2	1	1		9		1	1	2	2	1	2	1	1	1	1
2023-02-01 18:17:03	2023-02-01 18:18:49	0	100	105	1	2023-02-01 18:18:50	R_8caI1FOPV0nd8n7	anonymous	EN	0.9	1		3	11	3	3	2		1		2	2	3	2	3	1		9		1	1	1	1	1	2	1	1	1	2
2023-02-01 18:18:36	2023-02-01 18:19:58	0	100	82	1	2023-02-01 18:19:58	R_3DdAy24ZsthCEZ5	anonymous	EN	1	1		3	7	3	3	2		2		2	2	3	2	1	1		9		1	1	1	1	1	2	1	1	1	2
2023-02-01 18:19:42	2023-02-01 18:21:09	0	100	86	1	2023-02-01 18:21:10	R_2rl8u4zvkJhacc8	anonymous	EN	0.9	1		1	8	3	3	1		1		2	5	3	4	5	5		9		1	1	2	2	1	2	2	2	1	1
2023-02-01 18:19:19	2023-02-01 18:21:54	0	100	154	1	2023-02-01 18:21:54	R_3fJpGEaiiWWM0P6	anonymous	EN	1	1		2	7	3	3	2		1		1	1	3	2	1	1		9		1	1	1	1	1	2	1	1	1	2
2023-02-01 18:16:54	2023-02-01 18:22:59	0	100	365	1	2023-02-01 18:22:59	R_3HkmVLiRvau8BzX	anonymous	EN	0.9	1		2	11	3	3	1		1		2	1	4	3	1	1		9		1	1	1	1	1	1	1	1	1	2
2023-02-01 18:19:09	2023-02-01 18:24:03	0	100	293	1	2023-02-01 18:24:03	R_PBCx7tJqM1oFWHn	anonymous	EN	0.9	1		2	10	3	3	7		1		2	1	3	2	2	7	a bit heavy for him	9		1	1	1	2	1	2	1	1	2	2
2023-02-01 18:22:11	2023-02-01 18:24:48	0	100	157	1	2023-02-01 18:24:49	R_3G1Io61nliAtqgQ	anonymous	EN	0.9	1		1			3	1		1	IVDD	2	5	3	4	1	5		9		1	1	2	2	1	2	2	2	2	1
2023-02-01 18:24:02	2023-02-01 18:25:14	0	100	71	1	2023-02-01 18:25:14	R_2PCitJNjybJbAMk	anonymous	EN	0.9	1		1	2	2	2	4		2		1	3	2	1	5	1		9		1	1	1	1	1	1	1	1	1	1
2023-02-01 18:24:25	2023-02-01 18:26:14	0	100	109	1	2023-02-01 18:26:14	R_1n8wVM9Joeul7gC	anonymous	EN	1	1		2	5	2	3	2		1		2	1	3	2	1	1		9		1	1	1	1	1	2	1	1	1	1
2023-02-01 18:24:27	2023-02-01 18:26:28	0	100	121	1	2023-02-01 18:26:28	R_3PobybtnNtpWdXU	anonymous	EN	0.9	1		1	4	2	3	1		1		2	1	3	1	5	2		1		1	1	2	2	1	2	1	1	1	1
2023-02-01 18:24:46	2023-02-01 18:26:31	0	100	105	1	2023-02-01 18:26:31	R_1Q3MlZD5hfOSeWa	anonymous	EN	0.9	1		1	5	2	3	1		1		2	4	2	1	4	1		9		5	2	2	2	1	2	1	2	1	1
2023-02-01 18:23:57	2023-02-01 18:26:54	0	100	177	1	2023-02-01 18:26:55	R_2uVxeatfZb6ITjI	anonymous	EN	0.9	1		1	13	3	3	2		1		2	1	4	3	1	1		9		1	1	2	2	1	1	1	1	1	1
2023-02-01 18:27:42	2023-02-01 18:29:19	0	100	96	1	2023-02-01 18:29:19	R_1CBX31rtyN4H9GQ	anonymous	EN	1	1		1	Deceased	4	3	2		1		1	1	4	1	1	1		9		1	1	1	1	1	2	1	1	1	1
2023-02-01 18:26:27	2023-02-01 18:29:52	0	100	205	1	2023-02-01 18:29:53	R_3MSECYdMVUMJClW	anonymous	EN	1	1		3	Deceased at 12	3	3	3		1		2	1	4	2	1	8	Just loose Velcro straps in the beginning. And he tumbled over a couple times while playing.	9		1	1	1	1	1	2	1	1	1	1
2023-02-01 18:27:22	2023-02-01 18:30:06	0	100	163	1	2023-02-01 18:30:06	R_1NCSr3WM8dhOXe3	anonymous	EN	0.8	1		2	Passed away	4	3	2		2		2	1	3	3	1	1		9		1	1	1	1	1	1	1	1	1	1
2023-02-01 18:28:48	2023-02-01 18:30:35	0	100	106	1	2023-02-01 18:30:35	R_3Eb3W5eOSWxUpoc	anonymous	EN	0.8	1		1	9	3	3	2		1		2	2	4	3	5	1		9		1	1	2	2	1	1	1	2	1	1
2023-02-01 18:29:59	2023-02-01 18:31:54	0	100	114	1	2023-02-01 18:31:54	R_1kZJEa9W4D0PQ98	anonymous	EN	0.9	2		1	3	2	3	3		3		1	1	2	2	1	1		9	Nill	1	1	2	2	1	1	1	1	1	1
2023-02-01 18:30:17	2023-02-01 18:32:09	0	100	111	1	2023-02-01 18:32:09	R_12JXJdAL6atIP2L	anonymous	EN	1	1		1	9	3	3	2		1		1	3	4	2	5	1		9		1	1	2	1	1	2	1	1	1	1
2023-02-01 18:30:31	2023-02-01 18:32:56	0	100	145	1	2023-02-01 18:32:57	R_1DAtKImyzf91lLd	anonymous	EN	1	1		1	5	2	3	1		1		1	2	2	2	1	1		9		1	1	2	2	1	2	1	2	1	2
2023-02-01 18:30:48	2023-02-01 18:33:04	0	100	135	1	2023-02-01 18:33:04	R_W6EHvYpuVpFYSEF	anonymous	EN	0.9	1		1	17	3	3	2		1		2	1	3	2	1	1		9		1	1	2	2	1	2	1	1	1	1
2023-02-01 18:31:14	2023-02-01 18:33:13	0	100	118	1	2023-02-01 18:33:13	R_WrrfCUuTPppb54t	anonymous	EN	0.9	1		1	13	3	3	2		1		2	1	4	3	1	1		9		1	1	2	1	1	1	1	1	1	1
2023-02-01 18:26:01	2023-02-01 18:34:39	0	100	518	1	2023-02-01 18:34:39	R_1DA5kiWkqXVA5Ep	anonymous	EN	0.9	1		2	11	3	3	2		1		2	1	4	2	1	1		9		1	1	2	1	1	2	1	1	1	1
2023-02-01 18:32:21	2023-02-01 18:35:03	0	100	162	1	2023-02-01 18:35:03	R_1i4zVSSjCmwTxnG	anonymous	EN	0.9	1		1	15	3	3	2		1		1	1	4	3	1	1		9		1	1	1	1	1	1	1	1	1	2
2023-02-01 18:33:29	2023-02-01 18:35:15	0	100	105	1	2023-02-01 18:35:15	R_1jvuJuqp8p9oY5U	anonymous	EN	0.8	1		2	2	2	3	6		2		1	2	3	3	1	1		9		1	1	2	2	1	1	1	1	1	1
2023-02-01 18:35:17	2023-02-01 18:36:48	0	100	90	1	2023-02-01 18:36:48	R_3LgOKN8Ki6nMTk1	anonymous	EN	0.9	1		1	4	2	3	1		1		2	1	2	2	1	1		9		1	1	2	2	1	1	1	1	1	1
2023-02-01 18:34:54	2023-02-01 18:37:26	0	100	151	1	2023-02-01 18:37:26	R_3dY9RL3qbqHzygu	anonymous	EN	0.9	1		3	11	3	3	2		1		2	2	3	2	5	1		9		1	1	1	1	1	2	1	1	1	1
2023-02-01 18:31:45	2023-02-01 18:37:28	0	100	343	1	2023-02-01 18:37:28	R_23ZAkfqIuf0Fs4g	anonymous	EN	0.9	1		2	4	2	3	9	Custom Bionic Pets	9		2	3	4	1	1	8	Tipping and she doesn't love it but accepts it	9		1	1	2	2	2	2	1	1	1	1
2023-02-01 18:36:19	2023-02-01 18:37:51	0	100	92	1	2023-02-01 18:37:51	R_31d4PmGZwnHZRjI	anonymous	EN	0.8	3		4	1	2	2	1		4		1	3	2	1	1	2		7		1	1	2	1	1	2	1	1	1	1
2023-02-01 18:36:10	2023-02-01 18:38:30	0	100	140	1	2023-02-01 18:38:30	R_R2L5vQk0ne1R1p7	anonymous	EN	0.9	1		2	12	3	3	2		1		2	1	4	3	1	6	Keys can get lost.	9		1	1	1	1	1	2	1	1	1	1
2023-02-01 18:37:46	2023-02-01 18:39:25	0	100	98	1	2023-02-01 18:39:25	R_25WxoP0vU2Admw3	anonymous	EN	1	1		2	10	3	3	3		1		2	1	4	2	5	4		9		1	1	1	1	1	2	1	1	1	2
2023-02-01 18:38:42	2023-02-01 18:40:02	0	100	79	1	2023-02-01 18:40:02	R_33DWReaZRjTBwlD	anonymous	EN	0.9	1		3	5	2	2	6		4		1	1	3	3	1	2		7		1	1	1	1	1	1	1	2	1	1
2023-02-01 18:39:30	2023-02-01 18:41:40	0	100	130	1	2023-02-01 18:41:40	R_1K2rbHUTJIZ7Qgv	anonymous	EN	0.9	1		3	1.5 years	2	3	2		7		1	2	3	1	5	4		9		1	1	2	2	1	2	2	1	1	1
2023-02-01 18:41:13	2023-02-01 18:42:45	0	100	91	1	2023-02-01 18:42:45	R_24bWomloEg6xZds	anonymous	EN	0.9	1		3	3	2	2	2		2		2	1	2	2	1	4		3		1	1	2	1	1	1	2	1	1	1
2023-02-01 18:42:39	2023-02-01 18:45:08	0	100	149	1	2023-02-01 18:45:08	R_2X5qGidXU8gsCX4	anonymous	EN	0.9	1		3	1	2	2	9	Bionic pets	6	Birth defect	1	5	3	4	5	3		9		5	2	2	2	2	2	2	2	2	1
2023-02-01 18:43:46	2023-02-01 18:45:45	0	100	119	1	2023-02-01 18:45:46	R_31KQA0ZHkpYtpcz	anonymous	EN	0.8	1		2	2	2	3	2		1		1	4	3	3	4	3		9		1	1	1	1	1	1	1	2	3	1
2023-02-01 18:44:11	2023-02-01 18:46:09	0	100	117	1	2023-02-01 18:46:09	R_2U9nAfgyvQqNVGK	anonymous	EN	0.9	1		1	14	3	3	1		1		2	1	4	3	1	1		9		1	1	1	1	1	1	1	1	1	1
2023-02-01 18:24:53	2023-02-01 18:46:33	0	100	1300	1	2023-02-01 18:46:34	R_29v2C3wKMQcA6Nl	anonymous	EN	1	1		3	8	3	3	6		1		2	2	3	2	5	4		9		1	1	1	1	1	2	1	1	1	1
2023-02-01 18:44:54	2023-02-01 18:46:56	0	100	121	1	2023-02-01 18:46:56	R_2WIIaHAkN1pPnFY	anonymous	EN	1	1		1	6	2	3	2		1		2	2	4	2	1	1		9		1	1	2	2	1	2	1	1	2	1
2023-02-01 18:46:46	2023-02-01 18:49:03	0	100	136	1	2023-02-01 18:49:03	R_ONWhHeqjNQcF8nn	anonymous	EN	0.8	1		1	9	3	3	2		1		1	1	3	3	1	1		9		1	1	1	1	1	1	1	1	1	1
2023-02-01 18:50:00	2023-02-01 18:51:11	0	100	71	1	2023-02-01 18:51:11	R_3MaH1xjTEbw6TiQ	anonymous	EN	0.9	1		2	13	3	3	2		1		1	3	4	3	1	1		9		1	1	1	1	1	1	1	1	1	1
2023-02-01 18:50:01	2023-02-01 18:51:30	0	100	88	1	2023-02-01 18:51:30	R_2SdxKZ8rmw2lP7A	anonymous	EN	0.9	1		1	13	3	3	2		1		1	1	3	1	1	1		9		1	1	2	2	1	2	1	1	1	1
2023-02-01 18:51:35	2023-02-01 18:53:12	0	100	96	1	2023-02-01 18:53:12	R_1pzKikLUqCBnSjD	anonymous	EN	0.9	1		1	4.5	2	3	1		1		2	5	3	1	5	5		9		1	2	2	1	1	2	2	2	2	2
2023-02-01 18:49:27	2023-02-01 18:53:19	0	100	232	1	2023-02-01 18:53:19	R_ue4foIIQfr9oepb	anonymous	EN	0.9	1		1	11	3	1	1		1		2	1	4	2		4		9		1	1	1	1	1	2	1	1	1	1
2023-02-01 18:44:08	2023-02-01 18:53:27	0	100	558	1	2023-02-01 18:53:27	R_3RjStSBypdxj6Xs	anonymous	EN	0.9	1		3	8	3	3	3		7	Neuro muscular	1	1	4	2	4	1		9		1	1	1	2	1	2	1	1	1	2
2023-02-01 18:50:15	2023-02-01 18:53:57	0	100	222	1	2023-02-01 18:53:58	R_12sF6bok52XYSSk	anonymous	EN	1	1		3	Passed at 11-1/2 years	3		2		1		2	2	4	2	5	4		9		1	1	1		1	2	1	1	1	1
2023-02-01 18:52:47	2023-02-01 18:54:06	0	100	79	1	2023-02-01 18:54:06	R_3iq9UnaOIfZhhI8	anonymous	EN	0.9	1		1	14	3	3	2		1	Pug myelopathy	2	1	3	3	1	1		9		1	1	1	2	1	2	1	1	1	1
2023-02-01 18:51:08	2023-02-01 18:54:46	0	100	217	1	2023-02-01 18:54:46	R_3EA6GRYNyVV33Gv	anonymous	EN	1	1		2	10	3	1	1		1		2	1	3	2	1	1		9		5	2	2	2	1	2	1	2	1	1
2023-02-01 18:53:03	2023-02-01 18:55:58	0	100	174	1	2023-02-01 18:55:59	R_3FRSo0kHbOXNghW	anonymous	EN	1	1		3	4	2	3	1		1	FCE	2	2	3	2	5	1		9		1	1	2	2	1	2	1	1	1	1
2023-02-01 18:54:26	2023-02-01 18:56:00	0	100	94	1	2023-02-01 18:56:00	R_1jj3kvv82mLuErw	anonymous	EN	0.8	1		1	15	3	3	2		1		2	1	4	2	1	1		9		1	1	1	1	1	1	1	1	1	2
2023-02-01 18:52:23	2023-02-01 18:56:07	0	100	223	1	2023-02-01 18:56:07	R_2U3EdcWLzs8DtGw	anonymous	EN	0.9	1		3	Died at 12	3	3	2		1		2	2	4	2	1	1		9		1	2	2	1	1	2	1	1	1	1
2023-02-01 18:55:05	2023-02-01 18:57:01	0	100	116	1	2023-02-01 18:57:01	R_1K8qXP1b2rv3PhQ	anonymous	EN	1	1		1	15	3	3	2		1		2	1	4	2	1	1		9		1	1	1	1	1	1	1	1	1	1
2023-02-01 18:54:28	2023-02-01 18:57:29	0	100	180	1	2023-02-01 18:57:29	R_1NrZf3IE5VYEcMu	anonymous	EN	0.9	1		3	6	2	3	2		1		2	3	4	2	1	1		9		1	1	2	2	1	2	1	1	1	1
2023-02-01 18:56:01	2023-02-01 18:57:47	0	100	106	1	2023-02-01 18:57:48	R_T2dZSmu0GLoe5UJ	anonymous	EN	0.9	1		2	5	2	1	7		1		2	2	2	2	5	5	Took time to adjust	9		1	1	2	2	1	2	1	1	1	1
2023-02-01 18:56:50	2023-02-01 18:58:13	0	100	83	1	2023-02-01 18:58:13	R_8HsG7f8MvsYdXgt	anonymous	EN	0.9	1		1	13	3	3	1		1		2	1	3	2	1	1		9		1	1	2	2	1	2	1	1	1	1
2023-02-01 18:56:07	2023-02-01 18:58:42	0	100	154	1	2023-02-01 18:58:42	R_3nOCutGHsQeNdxk	anonymous	EN	0.9	1		2	14	3	3	2		1	Degenerative Myelopathy	2	2	4	2	1	1		9		1	1	1	1	1	2	1	1	1	2
2023-02-01 18:56:45	2023-02-01 18:59:22	0	100	156	1	2023-02-01 18:59:22	R_uyQ1xafHAlteEYp	anonymous	EN	1	1		3	Deceased. Started using cart at 5yrs	2	3	2		1		2	1	4	3	5	1		9		1	1	1	1	1	2	1	1	1	2
2023-02-01 19:03:36	2023-02-01 19:05:22	0	100	105	1	2023-02-01 19:05:22	R_1eOWEuav5wI9Qx4	anonymous	EN	1	1		2	8	3	3	1		1		1	1	4	2	4	4		9		1	1	1	2	1	2	1	1	1	1
2023-02-01 19:02:14	2023-02-01 19:05:52	0	100	218	1	2023-02-01 19:05:53	R_3NKYKbEgTbGpKax	anonymous	EN	1	1		1	12	3	3	7		1		2	1	4	1	5	1		9		5	1	2	2	1	2	1	1	1	1
2023-02-01 19:02:31	2023-02-01 19:06:18	0	100	227	1	2023-02-01 19:06:18	R_exGCjGxRTB4asz7	anonymous	EN	1	1		3	deceased now	4	3	2		1	DM	2	2	4	3	1	1		9		1	1	1	1	1	2	1	1	1	1
2023-02-01 19:03:57	2023-02-01 19:06:42	0	100	165	1	2023-02-01 19:06:43	R_2tkSw7XnhbS0oa2	anonymous	EN	1	1		1	6	2	3	2		1		2	1	4	1	3	4		9		1	1	2	2	1	2	2	1	2	1
2023-02-01 19:05:48	2023-02-01 19:07:21	0	100	93	1	2023-02-01 19:07:21	R_1oFOgkvxmIWT7g9	anonymous	EN	1	1		1	13	3	3	2		1		1	1	4	4	1	1		9		1	1	1	1	1	2	1	1	1	1
2023-02-01 19:04:53	2023-02-01 19:07:27	0	100	153	1	2023-02-01 19:07:27	R_bNrNIdKOj7dbV9n	anonymous	EN	1	1		1	8	3	3	2		1	Traumatically induced paralysis	2	1	4	2	1	1		9		5	1	2	2	1	2	1	1	1	1
2023-02-01 19:05:56	2023-02-01 19:08:33	0	100	157	1	2023-02-01 19:08:34	R_1hQjM07PvBuixLY	anonymous	EN	0.9	1		2	2,5	2	3	1		3		2	1	4	2	5	4		9		1	1	2	2	1	2	1	1	1	1
2023-02-01 19:06:50	2023-02-01 19:08:58	0	100	128	1	2023-02-01 19:08:58	R_1Dnz2tg04QvdIJ0	anonymous	EN	1	1		1	6	2	3	1		1		2	1	3	4	5	5		9		1	1	2	2	1	2	1	1	1	1
2023-02-01 19:07:40	2023-02-01 19:09:55	0	100	134	1	2023-02-01 19:09:55	R_3pu86VKyoueFgBl	anonymous	EN	0.9	1		1	7	3	3	2		9		2	1	4	2	1	1		9		1	1	2	2	1	1	1	1	1	1
2023-02-01 19:07:41	2023-02-01 19:09:57	0	100	136	1	2023-02-01 19:09:58	R_2roNLwO0z6uRsO4	anonymous	EN	1	1		1	14	3	3	2		1		2	1	4	2	1	1		9		1	1	2	2	1	1	1	1	1	1
2023-02-01 19:09:08	2023-02-01 19:11:24	0	100	136	1	2023-02-01 19:11:24	R_1meh36Ns3OOLq4L	anonymous	EN	0.9	1		2	13	3	3	2		1		2	5	4	4	4	5		9		1	1	1	2	1	2	2	2	2	1
2023-02-01 19:11:13	2023-02-01 19:13:02	0	100	108	1	2023-02-01 19:13:02	R_1j7nMdAeOHiEnk7	anonymous	EN	1	1		2	3	2	3	1		1		2	5	4	4	3	5		9		1	1	1	2	2	2	3		2	1
2023-02-01 19:09:40	2023-02-01 19:14:11	0	100	271	1	2023-02-01 19:14:12	R_1et6rEVA8RSbvMP	anonymous	EN	0.8	1		1	1	2	1	1		4		1	1	2	2	1	1		9		5	2	2	2	2	2	2	2	2	1
2023-02-01 19:12:27	2023-02-01 19:15:16	0	100	169	1	2023-02-01 19:15:17	R_12hGrRJwrHPVRmX	anonymous	EN	0.9	1		1	10	3	3	2		1		2	1	4	1	1	1		9		1	1	2	2	1	2	1	1	1	1
2023-02-01 19:15:35	2023-02-01 19:17:18	0	100	103	1	2023-02-01 19:17:18	R_33pSskjd2ORNKGO	anonymous	EN	0.9	1		2	13	3	3	2		1		1	1	4	3	1	2		1		1	1	1	1	1	1	1	1	1	1
2023-02-01 19:14:42	2023-02-01 19:17:37	0	100	174	1	2023-02-01 19:17:37	R_pATnZkoFaEl2WKR	anonymous	EN	1	1		1	11	3	3	7		1		2	1	4	4	1	5	he prefers to scoot around on his own. Only uses the cart for walks occasionally.	9		1	1	2	2	1	2	2	2	3	1
2023-02-01 19:17:13	2023-02-01 19:22:29	0	100	315	1	2023-02-01 19:22:29	R_ONMxJxaYV06VmX7	anonymous	EN	0.9	1		3	13	3	3	2		1	Degenerative Myelopathy	2	1	3	2	5	1		9		1	1	1	1	1	2	1	1	1	2
2023-02-01 19:23:11	2023-02-01 19:24:37	0	100	85	1	2023-02-01 19:24:37	R_28TzFTXip2XhXjy	anonymous	EN	0.8	1		3	10	3	3	6		1		1	2	3	3	1	1		9		1	1	1	1	1	1	1	1	1	1
2023-02-01 19:25:51	2023-02-01 19:27:56	0	100	124	1	2023-02-01 19:27:57	R_3sbvKt9RV8huV9o	anonymous	EN	0.8	1		3	7	3	2	6		2		1	3	2	2	4	2		3		1	1	1	1	1	1	2	1	1	1
2023-02-01 19:28:31	2023-02-01 19:30:07	0	100	95	1	2023-02-01 19:30:07	R_UnJuqdYQ4m8PnZT	anonymous	EN	0.8	1		2	13	3	1	4		1		1	1	4	3	5	3		5		5	1	1	1	2	2	1	1	1	1
2023-02-01 19:27:20	2023-02-01 19:32:46	0	100	325	1	2023-02-01 19:32:46	R_3kzSfBXdVFylo2e	anonymous	EN	1	1		2	8 1/2	3	3	1		1		1	1	4	2	1	3		9		1	1	2	2	1	2	1	1	1	1
2023-02-01 19:32:17	2023-02-01 19:34:33	0	100	136	1	2023-02-01 19:34:34	R_1E0ZNoHgizXBKvM	anonymous	EN	1	1		2	13	3	3	2		1		2	1	4	1	3	4		9		1	1	2	2	1	2	1	1	2	1
2023-02-01 19:33:31	2023-02-01 19:34:58	0	100	86	1	2023-02-01 19:34:58	R_301ara5h6vKvhbs	anonymous	EN	1	1		3	13	3	3	1		1		2	1	3	2	1	1		9		1	1	1	1	1	2	1	1	1	1
2023-02-01 19:30:41	2023-02-01 19:35:10	0	100	269	1	2023-02-01 19:35:11	R_3nIrCTO8w7ZgyTz	anonymous	EN	0.9	1		2	9yrs	3	2	2		3		2	2	4	2	1	1		9		1	1	1	2	1	2	1	2	1	1
2023-02-01 19:36:48	2023-02-01 19:39:59	0	100	190	1	2023-02-01 19:39:59	R_2CQ9gPvNY94FyMe	anonymous	EN	0.9	1		2	4	2	3	1		4		2	1	4	2	5	1		9		1	1	1	1	2	2	1	2	1	1
2023-02-01 19:35:53	2023-02-01 19:40:18	0	100	264	1	2023-02-01 19:40:18	R_ctJ2ZUInJvAh87n	anonymous	EN	0.9	1		1	2	2	2	4		2		1	2	2	2	1	5		7		1	1	2	1	1	2	2	2	4	1
2023-02-01 19:39:21	2023-02-01 19:40:45	0	100	84	1	2023-02-01 19:40:46	R_2BwAUwjMc5gAbqF	anonymous	EN	0.9	1		1	6	2	3	1		1		2	2	2	1	1	1		9		1	1	2	2	1	1	1	1	1	1
2023-02-01 19:40:59	2023-02-01 19:43:18	0	100	139	1	2023-02-01 19:43:18	R_3nwlpdAniZgw3Zy	anonymous	EN	1	1		1	12	3	3	2		1		1	1	4	3	4	1		9		1	1	1	1	1	1	1	1	1	1
2023-02-01 19:47:33	2023-02-01 19:49:10	0	100	96	1	2023-02-01 19:49:11	R_5A22s1EU2NV1kdz	anonymous	EN	1	1		1	8	3	3	2		1		2	1	4	2	1	1		9		1	1	1	1	1	1	1	1	1	1
2023-02-01 19:52:55	2023-02-01 19:55:22	0	100	146	1	2023-02-01 19:55:22	R_x5vjx6Uix4nUovL	anonymous	EN	1	1		1	15	3	3	1		2		1	3	4	3	5	1		9		5	1	2	2	1	2	1	1	1	1
2023-02-01 20:10:38	2023-02-01 20:11:53	0	100	75	1	2023-02-01 20:11:54	R_p0nFwJ2Lux7XfUZ	anonymous	EN	0.9	1		2			1	3		2		1	1	2	1	1	1		2		1	1	1		1	1	1	2	2	1
2023-02-01 20:11:45	2023-02-01 20:12:29	0	100	44	1	2023-02-01 20:12:30	R_1LAuDfoUBiNrFPC	anonymous	EN	1	2		2	3	2	2	3		2		2	2	3	2	5	3		4		1	2	1	2	2	2	3	2	2	1
2023-02-01 20:15:58	2023-02-01 20:18:04	0	100	125	1	2023-02-01 20:18:04	R_1dfTiBPc0hZq87C	anonymous	EN	0.9	1		3	7	3	3	1		1		2	1	4	1	3	1		9		1	1	2	2	1	2	1	1	1	2
2023-02-01 20:22:13	2023-02-01 20:24:21	0	100	127	1	2023-02-01 20:24:21	R_2uJWVY0RwWWtlHP	anonymous	EN	1	1		3	8	3	3	2		1		2	1	2	2	5	1		9		1	1	1	1	1	2	1	1	1	1
2023-02-01 20:24:50	2023-02-01 20:26:32	0	100	102	1	2023-02-01 20:26:33	R_2Y5Md5VKN7uBHfn	anonymous	EN	0.9	1		1	5	2	3	1		1		1	1	3	1	5	1		9		1	1	2	2	1	2	2	2	2	1
2023-02-01 20:33:43	2023-02-01 20:35:47	0	100	123	1	2023-02-01 20:35:47	R_3EjctVdXlQArKac	anonymous	EN	0.9	1		2	15	3	3	1		4		2	1	2	2	1	1		9		1	1	2	2	1	2	1	1	1	1
2023-02-01 20:38:14	2023-02-01 20:39:58	0	100	103	1	2023-02-01 20:39:58	R_3qCoLvQXagieXHk	anonymous	EN	0.8	1		3	7	3	3	1		1		2	1	3	1	1	2		1		1	1	1	1	1	2	1	1	1	1
2023-02-01 20:38:22	2023-02-01 20:40:25	0	100	122	1	2023-02-01 20:40:25	R_3iW68ZUX2Wwbjar	anonymous	EN	1	1		3	8	3	3	1		1		2	1	4	2	1	2	Sometime rubs	2		1	1	1	1	1	2	1	1	1	1
2023-02-01 20:41:28	2023-02-01 20:44:42	0	100	194	1	2023-02-01 20:44:43	R_2pXNQ4J7zTGAZu2	anonymous	EN	0.9	1		3	9	3	3	2		1		2	1	3	2	5	1		9		1	1	1	2	1	2	2	1	1	1
2023-02-01 20:47:52	2023-02-01 20:52:22	0	100	270	1	2023-02-01 20:52:22	R_1o72yAb31g5pjFB	anonymous	EN	0.9	2		1	2	2	1	3		2		1	3	2	2	5	4		9		5	1	2	1	1	1	1	1	2	1
2023-02-01 20:50:52	2023-02-01 20:54:48	0	100	236	1	2023-02-01 20:54:49	R_1laG6c77dZhoaOk	anonymous	EN	0.8	1		1	3	2	2	11	HobeyHove	1		2	1	2	2	5	4	One broken part	9		1	1	1	1	1	2	2	1	2	1
2023-02-01 20:53:00	2023-02-01 20:54:59	0	100	118	1	2023-02-01 20:54:59	R_2fvzZr8V8K5w1V7	anonymous	EN	0.9	2		2	3	2	1	4		1		1	2	2	1	5	1		2		1	1	1	1	1	1	1	1	2	1
2023-02-01 20:53:39	2023-02-01 20:55:41	0	100	122	1	2023-02-01 20:55:42	R_0rBBAXv17UK66Pv	anonymous	EN	0.9	2		1	3	2	1	7		2		1	4	1	3	1	5		9		1	1	1	1	1	1	1	1	1	1
2023-02-01 20:55:42	2023-02-01 20:56:20	0	100	37	1	2023-02-01 20:56:20	R_2dmPyO76wJDEEzT	anonymous	EN	0.8	1		1	1	2	1	2		2		1	2	3	2	5	2		3		1	2	1	2	1	2	2	3	2	1
2023-02-01 20:53:05	2023-02-01 20:57:07	0	100	241	1	2023-02-01 20:57:07	R_3n0Bd5hIH7TAHqs	anonymous	EN	0.9	1		1	1	2	2	2		2		1	3	2	2	3	2		4		1	1	1		1		2	1	2	1
2023-02-01 20:56:59	2023-02-01 20:58:41	0	100	102	1	2023-02-01 20:58:42	R_3oLVUmDa4TECwOL	anonymous	EN	0.8	1		2	5	2	3	4		1		1	3	2	3	1	1		3		1	1	1	1	1	2	2	1	1	1
2023-02-01 20:57:12	2023-02-01 21:00:45	0	100	212	1	2023-02-01 21:00:45	R_2VLaBWl6MOIyg0E	anonymous	EN	0.9	1		1	12 yr	3	3	2		8	Rear limb exercise	2	2	4	2	1	1		9		1	1	2	2	1	2	1	1	1	1
2023-02-01 20:59:08	2023-02-01 21:00:56	0	100	108	1	2023-02-01 21:00:57	R_UmQ4n6hgC3Tju8x	anonymous	EN	0.9	1		1	12	3	3	2		1		2	1	4	2	1	1		9		1	1	2	2	1	1	1	1	1	1
2023-02-01 20:59:31	2023-02-01 21:01:05	0	100	94	1	2023-02-01 21:01:05	R_1qeXsWAJQ45qP3B	anonymous	EN	0.9	2		1	0.5	1	2	1		2		1	4	2	2	5	3		2		1	1	2	1		2	1	1	2	1
2023-02-01 20:55:59	2023-02-01 21:01:28	0	100	329	1	2023-02-01 21:01:29	R_5BUX09NNN9g15EB	anonymous	EN	1	1		1	15	3	3	2		1		2	2	4	2	1	1		9		1	1	1	1	1	2	1	2	1	1
2023-02-01 21:02:56	2023-02-01 21:05:19	0	100	142	1	2023-02-01 21:05:19	R_2sQPcdbSQPXpPco	anonymous	EN	0.9	1		1	1	2	3	4		3		1	3	3	2	3	3		4		1	1	2	2		1	1	1	1	1
2023-02-01 21:03:12	2023-02-01 21:05:37	0	100	144	1	2023-02-01 21:05:37	R_10B1xPSLYfWuRF8	anonymous	EN	0.9	1		2	2	2	2	3		3		1	3		2	5	3		3		1	2	2	1	2	2	2	2	2	1
2023-02-01 21:08:44	2023-02-01 21:10:42	0	100	118	1	2023-02-01 21:10:43	R_1FJrAdAZQPwvynq	anonymous	EN	0.9	1		2	0.7	1	3	4		2		1	3	2	2		5		3		1	2	2	2	2	2	2	3	4	1
2023-02-01 21:06:55	2023-02-01 21:13:06	0	100	371	1	2023-02-01 21:13:07	R_phOxkuIX6P890DT	anonymous	EN	0.9	2		1			2	5		7		1	4	2	1	5	3		6		1	1	1	1	2	1	1	2	2	1
2023-02-01 21:06:50	2023-02-01 21:13:08	0	100	378	1	2023-02-01 21:13:08	R_2wQzbBOKX05OeEl	anonymous	EN	0.8	1		2			1	8		5		2	5	1	4	4	6		9		5	2	2	2	2	2	2	2	4	1
2023-02-01 21:07:06	2023-02-01 21:13:41	0	100	395	1	2023-02-01 21:13:41	R_1etrmjEayBAgksN	anonymous	EN	0.8	3		1			2	7		5		2	5	1	4	1	1		1		1	1	1	2	1	1	2	2	1	2
2023-02-01 21:15:00	2023-02-01 21:16:32	0	100	92	1	2023-02-01 21:16:33	R_AspcpY4hDYUUbV7	anonymous	EN	0.9	2		1	1	2	2	3		2		1	2	1	1	5	3		2		1	1	2	2	2	1	1	1	2	1
2023-02-01 21:15:57	2023-02-01 21:18:23	0	100	146	1	2023-02-01 21:18:24	R_1dcuj37R8OHoBl7	anonymous	EN	0.9	2		2			3	2		7		1	2		2	5	5		2		1	1	2		1	1	2	1	2	1
2023-02-01 21:15:54	2023-02-01 21:19:42	0	100	228	1	2023-02-01 21:19:42	R_3pbAPJ2phg2g7k0	anonymous	EN	0.9	2		1	1	2	3	4		2			3	2	1	5	2		6		1	1	2	1		1	2	1	2	1
2023-02-01 21:19:49	2023-02-01 21:21:40	0	100	111	1	2023-02-01 21:21:41	R_xaXNGz6XBadvmjT	anonymous	EN	0.9	2		3	2	2	2	4		3		1	3	3	2	3	2		7		1	2	1	1	2	2	1	2	2	1
2023-02-01 21:30:05	2023-02-01 21:33:19	0	100	193	1	2023-02-01 21:33:19	R_24uPaB6xYpUCWB8	anonymous	EN	1	1		3	5	2	1	4		3		2	5	3	1	2	5		9		5	2	2	2	2	2	3	2	3	1
2023-02-01 21:32:04	2023-02-01 21:35:03	0	100	178	1	2023-02-01 21:35:03	R_3Msyzca6pGEkXTC	anonymous	EN	1	1		2	7	3	3	1		1		1	2	4	1	1	1		9		1	1	1	1	1	1	1	1	1	1
2023-02-01 21:32:16	2023-02-01 21:37:20	0	100	304	1	2023-02-01 21:37:20	R_2ziomZTj1ITt6FH	anonymous	EN	0.9	1		2	6	2	1	4		2		1	3	3	2	4	5		1		1	1	1	1	1	1	1	1	3	1
2023-02-01 21:32:19	2023-02-01 21:37:22	0	100	302	1	2023-02-01 21:37:23	R_2rVkFkQQfdFX8lB	anonymous	EN	0.9	1		2	4	2	2	4		2		1	4	2	2	4	1		1			1	1	1		2	1	2	2	1
2023-02-01 21:34:08	2023-02-01 21:38:32	0	100	263	1	2023-02-01 21:38:32	R_27DvkDwAojk7Asz	anonymous	EN	1	1		2	4	2	3	4		1		1	4	2	3	3	3		3		1	1	1	1	1	1	2	1	2	1
2023-02-01 21:38:07	2023-02-01 21:39:13	0	100	65	1	2023-02-01 21:39:13	R_3qmteycXvDrzIOR	anonymous	EN	1	1		2	3	2	2	4		1		1	3	3	3	4	3		2		1	1	1	1	1	1	1	2	2	1
2023-02-01 21:41:23	2023-02-01 21:42:46	0	100	82	1	2023-02-01 21:42:46	R_3QLPL3Y0ArxIr2k	anonymous	EN	0.9	1		1	13	3	3	1		1		1	1	4	1	1	1		9		1	1	1	1	1	2	1	2	1	1
2023-02-01 21:39:58	2023-02-01 21:44:14	0	100	255	1	2023-02-01 21:44:14	R_RPlvWi1mJ8RbvQR	anonymous	EN	0.8	1		2	4	2	1	3		3		1	2	3	2	5	1		9		1	1	1	2	2	2	2	2	2	1
2023-02-01 21:40:02	2023-02-01 21:44:15	0	100	253	1	2023-02-01 21:44:15	R_39i8Tw4LoI0BfXz	anonymous	EN	0.9	1		2	2	2	1	2		1		1	3	2	3	3	1		9		1	1	2	2	1	2	1	2	2	1
2023-02-01 21:40:02	2023-02-01 21:44:15	0	100	253	1	2023-02-01 21:44:16	R_3p3EJSyGgd28Mmh	anonymous	EN	0.8	2		2	1	2	1	4		2		1	2	1	2	5	5		9		1	1	2	2	1	2	1	2	2	1
2023-02-01 21:38:58	2023-02-01 21:45:31	0	100	392	1	2023-02-01 21:45:31	R_PFdR56QEMW410qZ	anonymous	EN	0.8	1		2	2	2	2	2		1		1	2	3	2	5	1		9		1	1	1	1	1	1	2	1	4	1
2023-02-01 21:39:01	2023-02-01 21:45:37	0	100	396	1	2023-02-01 21:45:38	R_2ygfDe0ivWx0GYg	anonymous	EN	0.9	1		2	3	2	2	2		2		1	3	2	2	5	5		9		1	2	2	2	2	1	2	2	2	1
2023-02-01 21:43:19	2023-02-01 21:45:50	0	100	151	1	2023-02-01 21:45:51	R_vZkbarvN08bIzWp	anonymous	EN	1	1		2	14.5	3	3	1		1		2	3	2	1	4	5		9		5	1	1	2	1	2	1	1	1	2
2023-02-01 21:45:22	2023-02-01 21:46:18	0	100	56	1	2023-02-01 21:46:18	R_2QlA2urC9IBPlGy	anonymous	EN	0.9	1		1			1	1		1		1	1	2	2	5	1		2		1	1	1	1	1	1	1	1	1	1
2023-02-01 21:39:09	2023-02-01 21:50:25	0	100	676	1	2023-02-01 21:50:26	R_3ISi9zohyTuqD1N	anonymous	EN	0.9	1		2	3	2	3	3		1		1	3	3	2	5	1		9		1	1	2	1	2	1	2	1	2	1
2023-02-01 21:49:34	2023-02-01 21:51:18	0	100	104	1	2023-02-01 21:51:19	R_1q8QamTNyOTiIzD	anonymous	EN	0.9	1		1	1	2	2	4		3		1	4	3	3	5	2		3		1	1	1	1	1	1	2	2	2	1
2023-02-01 21:50:55	2023-02-01 21:53:36	0	100	161	1	2023-02-01 21:53:37	R_3ELun7x9WjtIw3i	anonymous	EN	0.9	1		2	4	2	3	1		1	Severed spinal cord due to accident	1	1	4	2	5	4		9		1	1	2	2	1	2	1	1	1	2
2023-02-01 21:50:15	2023-02-01 21:54:25	0	100	250	1	2023-02-01 21:54:25	R_2rGGQOvElTBqZEa	anonymous	EN	1	1		2	18 mos	2	1	2		1		2	1	3	2	5	1		9		1	2	1	1	1	1	1	1	1	1
2023-02-01 21:55:33	2023-02-01 21:59:21	0	100	227	1	2023-02-01 21:59:21	R_2zGS2Z1gnhtI6G0	anonymous	EN	0.9	1		1	2	2	1	3		3		1	4	3	3	5	2		2		1	1	1	1	1	1	1	1	2	1
2023-02-01 21:54:50	2023-02-01 22:01:06	0	100	375	1	2023-02-01 22:01:07	R_2tscnc62L1fkV9g	anonymous	EN	0.9	1		2	10	3	1	4		1		1	3	3	1	4	1		8		5	1	2	2	1	1	1	1	2	1
2023-02-01 21:58:26	2023-02-01 22:01:35	0	100	189	1	2023-02-01 22:01:36	R_2b3Gz6BJUkxHxHy	anonymous	EN	0.9	1		3	7	3	3	1		1		2	1	4	2	3	1		9		1	1	1	1	1	2	1	1	1	1
2023-02-01 21:55:43	2023-02-01 22:01:47	0	100	364	1	2023-02-01 22:01:48	R_2cuyoCbBkFcCcrm	anonymous	EN	0.9	1		2	6	2	2	1		1		1	4	1	2	4	5		9		5	1	1	1	1	1	1	1	2	1
2023-02-01 21:54:42	2023-02-01 22:04:55	0	100	613	1	2023-02-01 22:04:56	R_2w4ii8o2eGD3Gs2	anonymous	EN	0.9	1		1	4	2	2	3		7		1	2	2	3	1	1		9	No wound	1	1	1	1	1	1	1	1	1	1
2023-02-01 21:58:39	2023-02-01 22:08:15	0	100	575	1	2023-02-01 22:08:15	R_1jZJbvcZojf51Uq	anonymous	EN	0.8	1		2	6	2	3	3		3		2	4	3	3	3	1		9		1	1	2	2	2	1	1	1	2	1
2023-02-01 22:08:14	2023-02-01 22:12:17	0	100	243	1	2023-02-01 22:12:18	R_3GCAOLab0aH4WJG	anonymous	EN	0.9	1		3	10	3	3	3		1		2	1	4	3	2	1		9		5	1	1	1	1	2	1	3	1	1
2023-02-01 22:07:17	2023-02-01 22:15:00	0	100	462	1	2023-02-01 22:15:00	R_3R2572vHc7eYZdL	anonymous	EN	0.9	2		4	1	2	3	2		2		1	4	2	3	4	2		4		1	1	2	2	1	2	2	2	2	1
2023-02-01 22:07:28	2023-02-01 22:15:01	0	100	452	1	2023-02-01 22:15:01	R_vdyfHnFyfah2MWR	anonymous	EN	0.7	1		1	2	2	2	4		3		1	4	4	3	5	3		9		1	1	1	1	1	1	1	2	1	1
2023-02-01 22:07:33	2023-02-01 22:15:03	0	100	449	1	2023-02-01 22:15:03	R_2aEvuv5joQCFnlc	anonymous	EN	0.9	3		4	3	2	3	5		2		1	4	2	1	3	5		9		5	1	2	2	1	1	2	1	2	1
2023-02-01 22:07:36	2023-02-01 22:15:03	0	100	447	1	2023-02-01 22:15:04	R_qO2SaDF3OtSvmXn	anonymous	EN	0.9	1		2	9	3	3	4		3		1	4	4	3	1	1		9		1	1	1	1	1	2	1	1	2	1
2023-02-01 22:12:21	2023-02-01 22:20:42	0	100	501	1	2023-02-01 22:20:42	R_12fkgSQvsLtNB7u	anonymous	EN	0.9	1		1	3	2	1	2		7		1	3	4	3	5	1		9		1	1	1	2	2	2	1	1	2	1
2023-02-01 22:10:14	2023-02-01 22:21:10	0	100	656	1	2023-02-01 22:21:11	R_3k5i4UyJpf8Ipbl	anonymous	EN	0.9	1		1	12	3	2	7		2		1	1	4	3		1		9	No wound	1	1	1	1	1	1	1	1	1	1
2023-02-01 22:10:17	2023-02-01 22:21:14	0	100	656	1	2023-02-01 22:21:14	R_33lEuICad8a6Rp4	anonymous	EN	1	1		1	7	3	2	7		3		1	1	3	3	1	1		9	No wound	1	1	1	1	1	1	1	1	1	1
2023-02-01 22:17:21	2023-02-01 22:22:23	0	100	301	1	2023-02-01 22:22:23	R_PGS67hhXpC1w4P7	anonymous	EN	0.9	1		2	3	2	2	3		2		1	3	2	3	5	3		9		1	1	2	2	1	1	1	1	2	1
2023-02-01 22:12:19	2023-02-01 22:22:32	0	100	612	1	2023-02-01 22:22:33	R_tXnRp1nuWeiAylz	anonymous	EN	0.8	1		2	2	2	1	2		9		2	2	4	3	5	1		9		1	1	2	2	2	1	1	1	2	1
2023-02-01 22:12:30	2023-02-01 22:22:52	0	100	622	1	2023-02-01 22:22:53	R_1d7cPV2YqC0YIQb	anonymous	EN	0.8	1		1	3	2	1	3		10		1	3	4	3	5	1		9		1	1	2	1	1	1	1	1	2	1
2023-02-01 22:20:07	2023-02-01 22:24:11	0	100	243	1	2023-02-01 22:24:11	R_D7tr9hGQHLlB2qB	anonymous	EN	0.9	2		1	1	2	1	2		2		1	3	2	2	4	1		1		1	1	1	2	1	1	2	1	3	1
2023-02-01 22:23:52	2023-02-01 22:25:32	0	100	100	1	2023-02-01 22:25:33	R_2sbhVIFrRwuGSx5	anonymous	EN	0.9	1		3	11	3	3	1		1	Degenerative myelopathy	1	2	3	2	1	1		9		1	2	2	2	1	2	1	1	1	1
2023-02-01 22:23:04	2023-02-01 22:25:41	0	100	156	1	2023-02-01 22:25:41	R_3FOm1MWqABJ62xR	anonymous	EN	0.8	1		2	2	2	1	3		1		1	4	3	2	3	1		9		1	1		1	1	1	1	1	1	1
2023-02-01 22:19:47	2023-02-01 22:28:23	0	100	516	1	2023-02-01 22:28:24	R_2E3HWwYAAMdtBq0	anonymous	EN	0.9	1		1	3	2	3	2		2		1	4	2	2	4	1		9		1	1	2	2	1	1	1	1	2	1
2023-02-01 22:19:43	2023-02-01 22:28:25	0	100	522	1	2023-02-01 22:28:26	R_6i2N3MpfXk6kvv3	anonymous	EN	0.7	2		1	2	2	3	5		1		1	4	2	2	5	3		9		1	1	2	1	1	1	1	1	2	1
2023-02-01 22:19:40	2023-02-01 22:28:27	0	100	526	1	2023-02-01 22:28:27	R_3V6OkolsQJx6jJf	anonymous	EN	0.8	1		2	1	2	2	3		2		1	3	3	3	4	1		9		1	1	2	2	1	1	2	2	3	1
2023-02-01 22:19:39	2023-02-01 22:28:29	0	100	529	1	2023-02-01 22:28:29	R_1hYYXILI9RYYGA9	anonymous	EN	0.7	2		1	3	2	1	5		1		1	4	2	2	5	2		4		1	1	2	2	1	1	1	1	2	1
2023-02-01 22:25:52	2023-02-01 22:29:31	0	100	218	1	2023-02-01 22:29:31	R_1obgJvuLjGqLbwU	anonymous	EN	0.8	2		1	1	2	1	2		1		1	3	2	2	4	1		1		1	1	1	1	1	1	2	2	3	1
2023-02-01 22:29:02	2023-02-01 22:30:26	0	100	84	1	2023-02-01 22:30:27	R_3feohNv3wexlRMI	anonymous	EN	1	1		2	3	2	3	2		3		1	1	4	1	3	1		9		1	1	2	2	1	2	1	1	1	2
2023-02-01 22:28:21	2023-02-01 22:31:04	0	100	163	1	2023-02-01 22:31:04	R_3fYMO2Anc9eFRWW	anonymous	EN	0.9	1		1	1	2	2	2		6	Born without front legs	2	1	3	2	5	5		9		5	1	2	2	1	2	1	1	1	2
2023-02-01 22:28:09	2023-02-01 22:31:31	0	100	201	1	2023-02-01 22:31:31	R_vj0t8EcCjFOgO1X	anonymous	EN	0.9	1		1	4 water	2	1	7		2		2	5	1	4	4	5		9		5	2	1	2	1	1	1	1	2	1
2023-02-01 22:30:34	2023-02-01 22:32:16	0	100	101	1	2023-02-01 22:32:17	R_2yrAB1UB4iGxD3m	anonymous	EN	0.8	2		1	1	2	1	2		1		1	3	2	2	4	1		1		1	1	1	1	1	1	2	2	3	1
2023-02-01 22:25:24	2023-02-01 22:33:10	0	100	466	1	2023-02-01 22:33:10	R_8H3I0Hm4JeKlLgJ	anonymous	EN	0.9	1		2	5	2	2	4		1		1	4	3	2	4	4		9		5	1	1	2	1	2	1	1	2	1
2023-02-01 22:31:17	2023-02-01 22:33:24	0	100	127	1	2023-02-01 22:33:25	R_2v09LN3MICVodH9	anonymous	EN	0.8	1		2	2	2		4		2		1	3	3	2	4	4		3		1	1	1	1	1	1	2	3	4	1
2023-02-01 22:25:04	2023-02-01 22:33:58	0	100	533	1	2023-02-01 22:33:59	R_3KSAosdIZP8lqXI	anonymous	EN	1	1		1	3	2	1	1		1		1	3	2	1	3	5		9		1	1	2	2	1	1	1	1	2	1
2023-02-01 22:25:10	2023-02-01 22:34:14	0	100	544	1	2023-02-01 22:34:15	R_3DuKjnWbZRRLdKJ	anonymous	EN	0.9	1		3	7	3	3	5		7		2	4	4	3	5	1		9		1	1	1	1	1	1	1	1	1	1
2023-02-01 22:33:17	2023-02-01 22:34:15	0	100	58	1	2023-02-01 22:34:16	R_2A0QinT0e5CjdFe	anonymous	EN	1	2		1	1	2	1	2		1		1	3	3	2	4	1		1		1	1	1	1	1	1	2	2	3	1
2023-02-01 22:25:19	2023-02-01 22:35:18	0	100	599	1	2023-02-01 22:35:19	R_3Pc1gIqL2KaQ810	anonymous	EN	0.8	2		4	8	3	3	2		1		2	2	3	2	1	1		9		1	1	1	1	1	1	2	1	2	1
2023-02-01 22:35:09	2023-02-01 22:35:54	0	100	44	1	2023-02-01 22:35:55	R_1ey5gMZOslj7i5j	anonymous	EN	0.8	1		2	5	2	2	2		2		1	3	2	2	4	3		3		1	1	1	1	1	1	2	1	2	1
2023-02-01 22:29:46	2023-02-01 22:37:57	0	100	490	1	2023-02-01 22:37:58	R_2Tn5agpxdFqxxlv	anonymous	EN	0.9	1		1	1	2	1	2		2		1	2	1	2	5	2		1		1	1	2	2	2	1	2	2	2	1
2023-02-01 22:34:14	2023-02-01 22:39:11	0	100	297	1	2023-02-01 22:39:11	R_22DjiapnDIVEmHM	anonymous	EN	0.9	2		4	2	2	2	3		4		1	1	1	2	1	1		9		1	1	1	1	1	1	1	1	1	1
2023-02-01 22:33:06	2023-02-01 22:40:45	0	100	458	1	2023-02-01 22:40:45	R_3dGGZKj8y6dmY5c	anonymous	EN	0.9	3		1	1	2	2	2		2		1	1	1	2	1	1		9		1	1	1	1	1	1	1	2	2	1
2023-02-01 22:24:03	2023-02-01 22:43:27	0	100	1164	1	2023-02-01 22:43:28	R_3J5leqreTg5jzqc	anonymous	EN	0.9	2		1	2	2	1	2		2		1	3	2	2	5	2		6		1	1	1	2	1	1	1	1	1	1
2023-02-01 22:24:01	2023-02-01 22:43:35	0	100	1173	1	2023-02-01 22:43:35	R_1NlSBZdrp2Kuz1H	anonymous	EN	0.9	1		2	3	2	3	4		1		1	3	3	3	5	4		9		1	1	1	2	1	1	1	1	2	1
2023-02-01 22:24:05	2023-02-01 22:44:06	0	100	1201	1	2023-02-01 22:44:06	R_2VI6Uz6sPJhurkz	anonymous	EN	0.8	2		1	2	2	1	6		1		1	3	2	2	5	2		1		5	1	2	2	1	1	1	1	1	1
2023-02-01 22:24:07	2023-02-01 22:44:06	0	100	1199	1	2023-02-01 22:44:07	R_1ePFs47Qb4hujCW	anonymous	EN	1	1		2	3	2	2	5		2		1	3	3	3	4	3		9		5	1	2	2	1		1	1	1	1
2023-02-01 22:33:15	2023-02-01 22:44:19	0	100	664	1	2023-02-01 22:44:20	R_2YtAPObHSZJ4Vb0	anonymous	EN	0.9	1		2	2	2	1	2		4		1	3	1	1	3	2		2		1	1	1	1	1	1	1	1	1	1
2023-02-01 22:33:21	2023-02-01 22:48:39	0	100	918	1	2023-02-01 22:48:39	R_3HCdISpUpPzTPJF	anonymous	EN	0.9	1		3	2	2	2	5		4		2	2	1	1	3	1		9		1	2	2	2	2	1	2	3	1	1
2023-02-01 22:38:58	2023-02-01 22:48:43	0	100	585	1	2023-02-01 22:48:43	R_2zdzFPqJB478Kei	anonymous	EN	0.9	1		1	3	2	1	3		2		1	4	2	2	1	1		9		1	1	2	2	2	1	2	2	1	1
2023-02-01 22:47:16	2023-02-01 22:49:48	0	100	151	1	2023-02-01 22:49:48	R_2zl3Thsnb6mQQXr	anonymous	EN	0.9	1		1	10	3	3	2		3		2	1	4	3	1	1		9		1	1	2	2	1	1	1	1	1	1
2023-02-01 22:48:06	2023-02-01 22:50:48	0	100	161	1	2023-02-01 22:50:49	R_2aaVr4aEWmA3TQW	anonymous	EN	0.9	2		1	1	2	1	6		3		1	2	2	3		2		1		1	1	1	1	1	1	1	1	1	1
2023-02-01 22:48:09	2023-02-01 22:50:49	0	100	160	1	2023-02-01 22:50:50	R_1hMV1HyCaf2ISyy	anonymous	EN	0.9	2		1	1	2	1	6		1		1	2	2	3		2		7		1	1	1	1	1	1	1	1	1	1
2023-02-01 22:33:35	2023-02-01 22:54:20	0	100	1244	1	2023-02-01 22:54:20	R_BtWR7FbPuU379Xr	anonymous	EN	0.9			4	2	2	2	3		4		2	1	2	3	1	1		9		1	1	1	1	1	1	1	1	1	1
2023-02-01 22:51:36	2023-02-01 22:55:23	0	100	227	1	2023-02-01 22:55:24	R_2rrqEO2lTp5nnw4	anonymous	EN	1	1		1	16 when he passed	3	2	4	Doggon' Wheels	1		1	1	4	2	5	1		9		1	1	1	1	1	2	1	1	1	2
2023-02-01 22:52:39	2023-02-01 22:55:42	0	100	183	1	2023-02-01 22:55:43	R_uy9FtTHZJJ2MWR3	anonymous	EN	0.9	3		1	1	2	3	6		2		1	1	1	3	1	2		1		1	1	1	1	1	1	1	1	1	1
2023-02-01 22:33:51	2023-02-01 22:56:28	0	100	1357	1	2023-02-01 22:56:29	R_3p4oi3QGwxtsOzO	anonymous	EN	0.9	1		3	3	2	1	5		2		1	1	2	3	5	2		3		1	1	1	1	1	1	1	1	1	1
2023-02-01 22:36:12	2023-02-01 22:58:22	0	100	1330	1	2023-02-01 22:58:23	R_5d1kttzeaaFdNq9	anonymous	EN	0.9	1		1	1	2	1	3		4		2	1	4	3	5	1		9		1	1	1	1	1	1	1	1	1	1
2023-02-01 22:33:43	2023-02-01 22:58:27	0	100	1483	1	2023-02-01 22:58:27	R_1EaIKP27JVv37xK	anonymous	EN	0.9	2		4	2	2	1	2		4		2	3	4	3	1	1		9		1	1	1	1	1	1	1	1	1	1
2023-02-01 22:56:26	2023-02-01 22:58:35	0	100	129	1	2023-02-01 22:58:35	R_3suBoYSFgudL1Yj	anonymous	EN	0.9	1		1	6	2	3	1		1		1	2	3	1	3	5		9		5	1	2	2	2	2	3	2	1	1
2023-02-01 22:53:34	2023-02-01 22:59:30	0	100	356	1	2023-02-01 22:59:31	R_DHVx0OgOSzTEDHH	anonymous	EN	1	1		1	18	3	1	1		1		2	1	4	4	1	9	My pets age is the reason she does not use the cart anymore	9		1	1	1	2	1	2	1	1	1	1
2023-02-01 22:53:52	2023-02-01 23:01:31	0	100	459	1	2023-02-01 23:01:31	R_eXsseOUSfZUqCFH	anonymous	EN	0.9	1		1	3	2	1	7		5		2	1	3	1	1	1		9		1	1	2	2	2	1	2	2	3	1
2023-02-01 22:53:47	2023-02-01 23:01:33	0	100	465	1	2023-02-01 23:01:33	R_a9nD23UqiewrCFj	anonymous	EN	0.9	1		1	3	2	1	7		5		2	1	3	1	1	1		9		1	1	2	2	2	1	2	2	3	1
2023-02-01 22:53:49	2023-02-01 23:01:39	0	100	469	1	2023-02-01 23:01:39	R_2w0P6ZMgEa2yILn	anonymous	EN	0.9	1		1	3	2	1	7		5		2	1	4	1	1	1		9		1	1	2	2	2	1	2	2	3	1
2023-02-01 22:53:54	2023-02-01 23:01:42	0	100	467	1	2023-02-01 23:01:43	R_3ptGbEhADRyQn0u	anonymous	EN	0.8	1		1	3	2	1	7		5		2	1	3	1	1	1		9		1	1	2	2	2	1	2	2	3	1
2023-02-01 23:05:17	2023-02-01 23:06:59	0	100	102	1	2023-02-01 23:06:59	R_2eRooJtHRoFaWjR	anonymous	EN	0.8	1		3	10	3	3	6		1		1	2	1	3	5	2		1		1	1	2	2	1	1	2	3	2	1
2023-02-01 23:00:53	2023-02-01 23:09:22	0	100	508	1	2023-02-01 23:09:22	R_Ry2bqm9YMkNDP5D	anonymous	EN	0.9	2		1	1	2	1	3		1		1	4	2	1	3	2		4		5	2	1	1	1	2	1	2	2	1
2023-02-01 23:09:26	2023-02-01 23:11:07	0	100	100	1	2023-02-01 23:11:08	R_D2kbhqoizZJshSp	anonymous	EN	0.9	1		3	6	2	3	2		1		1	2	2	1	5	1		9		1	1	2	2	1	2	1	1	1	1
2023-02-01 23:10:56	2023-02-01 23:13:16	0	100	139	1	2023-02-01 23:13:16	R_2zutTsvHoJEWY5q	anonymous	EN	1	1		2	4	2	3	2		5		1	1	4	2	4	4		9		1	1	2	2	1	2	1	1	1	1
2023-02-01 23:14:49	2023-02-01 23:16:57	0	100	127	1	2023-02-01 23:16:57	R_3rSSBfCJK6PKsXm	anonymous	EN	0.9	1		1	13	3	3	2		1		1	1	4	1	1	1		9		1	1	1	1	1	2	1	1	1	1
2023-02-01 23:13:23	2023-02-01 23:18:16	0	100	292	1	2023-02-01 23:18:16	R_3j02RFX9AWBvlu3	anonymous	EN	1	1	Dachshund	1	3	2	3	1		1	Ivdd	2	1	3	2	1	3	Cant keep her back legs of floor, modified and added extra stirrups, trial and error	1		1	1	2	1	1	1	1	1	1	2
2023-02-01 23:19:49	2023-02-01 23:22:47	0	100	177	1	2023-02-01 23:22:48	R_3s6ve2Crl16BDNj	anonymous	EN	0.9	1		1	2	2	1	4		1		1	4	4	1	5	1		9		1	2	2	2	1	1	1	1	1	1
2023-02-01 23:21:21	2023-02-01 23:23:05	0	100	104	1	2023-02-01 23:23:06	R_31pFEJjlvLsiKAi	anonymous	EN	1	1		2	13	3	3	2		1		2	2	4	2	1	1		9		1	1		1	1	1	1	1	1	2
2023-02-01 23:26:06	2023-02-01 23:27:36	0	100	89	1	2023-02-01 23:27:36	R_2VD3s04DAbxxNWi	anonymous	EN	1	1		3	9	3	3	1		1		1	1	3	2	5	1		9		1	1	1	1	1	2	1	1	1	1
2023-02-01 23:27:26	2023-02-01 23:32:19	0	100	293	1	2023-02-01 23:32:20	R_1dFgpBO08Ifw49y	anonymous	EN	0.8	2		1	2	2	3	3		1		1	3	2	3	5	4		9		5	2	1	2	2	1	1	2	3	1
2023-02-01 23:15:24	2023-02-01 23:32:38	0	100	1033	1	2023-02-01 23:32:38	R_1JFa52pXsAAlNEe	anonymous	EN	0.9	2		1	3	2	2	7		3		1	4	1	2	1	5		9		5	2	2	2	1	2	2	2	1	1
2023-02-01 23:15:26	2023-02-01 23:32:54	0	100	1047	1	2023-02-01 23:32:55	R_1FlhgwmmM0e9vHg	anonymous	EN	0.8	1		2	4	2	2	1		2		2	4	2	2	3	1		9		1	2	2	2	1	2	1	2	3	1
2023-02-01 23:32:32	2023-02-01 23:33:49	0	100	77	1	2023-02-01 23:33:49	R_2wMOXdCXk6O8GSG	anonymous	EN	0.8	1		1	5	2	1	3		1		1	4	3	1	1	1		2		5	1	1	1	1	1	1	1	2	1
2023-02-01 23:27:29	2023-02-01 23:39:07	0	100	698	1	2023-02-01 23:39:07	R_1i8mML0C4dXaSEk	anonymous	EN	0.9	1		2	5	2	3	3		3		1	3	4	1	1	2		5		1	1	2	2	1	2	1	2	2	1
2023-02-01 23:42:30	2023-02-01 23:44:10	0	100	100	1	2023-02-01 23:44:10	R_1MNjcIe8yNnnyfq	anonymous	EN	0.7	1		2	4	2	2	2		2		1	4	2	3	4	4		3		1	1	2	1	1	1	2	1	3	1
2023-02-01 23:41:11	2023-02-01 23:44:14	0	100	183	1	2023-02-01 23:44:15	R_3sBPrrV1o0Ohvrd	anonymous	EN	0.9	1		1	17	3	3	1		1		2	2	4	2	5	5		9		1	1	1	1	1	2	1	1	1	1
2023-02-01 23:41:43	2023-02-01 23:46:05	0	100	261	1	2023-02-01 23:46:05	R_24zP0oMIqsCsmfA	anonymous	EN	0.8	1		1	13	3	3	1		1		2	2	4	2	1	1		9		1	1	1	1	1	2	1	1	1	1
2023-02-01 23:41:05	2023-02-01 23:47:23	0	100	378	1	2023-02-01 23:47:23	R_TjGsM5H7gRL6uyJ	anonymous	EN	0.8	1	dog	1	8 years old	3	1	8	Other:	4	I don't know	2	3	2	3	5	1	no problem	1	Claw top/foot	1	1	1	1	2	2	2	1	5	1
2023-02-01 23:48:17	2023-02-01 23:52:16	0	100	238	1	2023-02-01 23:52:17	R_3qBYBSqazPTcXcN	anonymous	EN	0.9	2		1	8	3	3	2		2		1	4	2	2	4	3		9		1	1	2	2	1	1	2	2	2	1
2023-02-01 23:48:15	2023-02-01 23:52:33	0	100	258	1	2023-02-01 23:52:34	R_DGGMhYNuebIeZFL	anonymous	EN	0.9	1		1	6	2	3	7		3		1	4	3	2	5	4		9		1	2	1	1	1	2	1	2	3	1
2023-02-02 00:00:58	2023-02-02 00:03:48	0	100	169	1	2023-02-02 00:03:49	R_2ztONJNrdgXD4Ii	anonymous	EN	0.9	1		1			1	4		7		2	2	2	1	5	2		3		5	2		2		2	2	1	2	1
2023-02-02 00:02:39	2023-02-02 00:04:26	0	100	107	1	2023-02-02 00:04:26	R_3nVJ472DsR9UdOP	anonymous	EN	0.9	1		2			2	6		3		2	1	3	1	3	2		4		1		1	2	2		3	1	2	1
2023-02-02 00:01:17	2023-02-02 00:07:58	0	100	400	1	2023-02-02 00:07:58	R_1jpoSCrFwLSNlAz	anonymous	EN	0.9	1		2			2	2		3		1	2	2	2	3	2		6		1	1	2	2		1	2	1	1	1
2023-02-02 00:01:58	2023-02-02 00:08:41	0	100	402	1	2023-02-02 00:08:41	R_2Qfbk4BOqAiYUf6	anonymous	EN	1	2		2			1	3		2		1	3	2		5	1		3		1	1	1	2	2	1	1	1	3	1
2023-02-02 00:20:07	2023-02-02 00:21:10	0	100	63	1	2023-02-02 00:21:10	R_2uOL2wTuFMpru79	anonymous	EN	0.9	2		3			1	6		4		1	1	1	3	1	1		2		1	1	1	1	1	1	1	1	2	1
2023-02-02 00:13:49	2023-02-02 00:21:17	0	100	447	1	2023-02-02 00:21:17	R_6MaMgmtzOXBSHn3	anonymous	EN	0.8	1		1	7	3	3	1		3		1	4	4	2	3	4		9		1	1	2	2	1	1	1	1	2	1
2023-02-02 00:19:40	2023-02-02 00:23:25	0	100	225	1	2023-02-02 00:23:25	R_2CHgD17yrD0N140	anonymous	EN	0.9	1		1	13	3	3	12	Rehab-a-pet	2		2	1	4	3	1	4	My dog runs in her carts until it has to be replaced. She has been running for 10 yearsShe is on nr 4 now.	9		1	1	1	1	1	1	1	1	1	1
2023-02-02 00:24:47	2023-02-02 00:28:47	0	100	239	1	2023-02-02 00:28:47	R_2VOe11cDrDqNQqY	anonymous	EN	0.8	1		1	five	2	2	6		9		1	4	2	2	5	2		4		1	2	1	2	1	1	1	1	1	1
2023-02-02 00:31:26	2023-02-02 00:34:52	0	100	206	1	2023-02-02 00:34:53	R_RCtJc7HetXbxsTT	anonymous	EN	0.8	1		1	1	2	1	4		4		2	5	1	4	4	4		9		5	1	2	2	2	1	1	2	2	1
2023-02-02 00:31:00	2023-02-02 00:39:33	0	100	513	1	2023-02-02 00:39:34	R_rcjwha3kFGAub05	anonymous	EN	0.7	2		4	3	2	2	1		2		2	4	1	3	5	3		9		1	2	2	2	1	2	2	1	3	1
2023-02-02 00:32:45	2023-02-02 00:41:17	0	100	511	1	2023-02-02 00:41:18	R_3qwcdExE3F88UD1	anonymous	EN	0.9	1		2	6	2	3	7		3		1	3	3	2	4	1		9		1	1	2	2	1	1	1	2	3	1
2023-02-02 00:36:41	2023-02-02 00:42:19	0	100	338	1	2023-02-02 00:42:19	R_OfL2yBVkBigelj3	anonymous	EN	1	2		1	1	2	1	5		2		1	3	2	2	3	1		2		5	1	2	1	2	1	2		2	1
2023-02-02 00:32:42	2023-02-02 00:42:28	0	100	585	1	2023-02-02 00:42:28	R_TdVh8QmmyhKpQtP	anonymous	EN	0.9	1		3	8	3	3	4		3		1	4	2	3	3	4		2		5	2	1	1	1	2	1	2	3	1
2023-02-02 00:41:40	2023-02-02 00:43:13	0	100	93	1	2023-02-02 00:43:13	R_XU72vt702Z7q3VD	anonymous	EN	0.8	1		2	3	2	1	3		2		1	2	2	2	3	1		9		1	2	2	2	2	1	2	2	3	1
2023-02-02 00:41:43	2023-02-02 00:43:22	0	100	99	1	2023-02-02 00:43:23	R_10Nm6qtF7NZQFdG	anonymous	EN	0.9	1		2	3	2	2	4		1		1	2	3	2	3	1		9		1	1	1	1	1	2	1	2	2	1
2023-02-02 00:49:13	2023-02-02 00:51:27	0	100	133	1	2023-02-02 00:51:27	R_1FjIs33wpI5LPtn	anonymous	EN	0.9	1		2	2	2	2	2		2		1	2	3	2	5	2		7		1	1	1	1	1	1	1	1	1	1
2023-02-02 00:48:53	2023-02-02 00:52:17	0	100	203	1	2023-02-02 00:52:17	R_sppHCHGeOQzGMN3	anonymous	EN	0.9	1		2	3	2	1	4		2		1	3	3	1	2	1		6		1	1	1	1	1	1	1	1	1	1
2023-02-02 00:51:12	2023-02-02 00:52:46	0	100	94	1	2023-02-02 00:52:47	R_3EAMyr99oo4Ta17	anonymous	EN	0.9	1		1	6	2	1	2		3		1	3	2	2	3	3		2		1	1	2	1	1	2	1	3	1	1
2023-02-02 00:51:14	2023-02-02 00:52:49	0	100	94	1	2023-02-02 00:52:49	R_1mkPmk9QjWgiri8	anonymous	EN	0.9	1		3	3	2	3	4		2		1	1	2	1	5	1		2		1	1	2	1	1	1	2	1	1	1
2023-02-02 00:53:25	2023-02-02 00:54:54	0	100	89	1	2023-02-02 00:54:55	R_3MESPQtiVz0xs58	anonymous	EN	0.8	1		3	6	2	3	4		3		1	2	1	3	3	2		5		1	1	1	1	2	1	1	2	1	1
2023-02-02 00:52:53	2023-02-02 00:55:52	0	100	178	1	2023-02-02 00:55:55	R_1LcUJO08Wjqr8O7	anonymous	EN	0.9	2		1	1	2	1	2		2		1	3	2	2	4	2		2		5	1	1	1	1	1	1	1	1	1
2023-02-02 00:58:07	2023-02-02 01:00:09	0	100	121	1	2023-02-02 01:00:10	R_3MKX4kIj2qf1fY9	anonymous	EN	0.9	1		2	4	2	2	4		2		1	3	3	2	3	1		9		1	2	1	2	1	1	2	1	2	1
2023-02-02 00:58:15	2023-02-02 01:00:33	0	100	138	1	2023-02-02 01:00:34	R_pEh5MY7WKD75WMh	anonymous	EN	0.9	1		2	3	2	2	1		3		2	3	3	3	3	1		9		1	1	2	1	2	1	1	2	2	1
2023-02-02 00:59:17	2023-02-02 01:00:48	0	100	90	1	2023-02-02 01:00:48	R_1pWmsnsMlElmOD9	anonymous	EN	0.7	1		3	9	3	2	5		3		1	1	1	2	2	2		3		1	2	1	2	2	1	3	1	2	1
2023-02-02 00:59:29	2023-02-02 01:00:57	0	100	87	1	2023-02-02 01:00:57	R_BxLW3zszQeXX5QZ	anonymous	EN	0.9	1		3	9	3	1	1		3		1	1	1	3	5	2		7		1	1	1	2	2	1	2	2	4	1
2023-02-02 00:53:14	2023-02-02 01:01:53	0	100	518	1	2023-02-02 01:01:53	R_Y0vBFVxgUuCARxL	anonymous	EN	0.8	2		1			1	4		3		1	2	2	2	4	2		3		1		1	1	2	1	2	1	3	1
2023-02-02 01:03:40	2023-02-02 01:04:58	0	100	78	1	2023-02-02 01:04:58	R_1GZewGDW9bxlWmi	anonymous	EN	0.7	1		3	8	3	1	4		2		1	4	1	3	1	2		1		5	2	2	2	1	1	3	1	3	1
2023-02-02 01:07:08	2023-02-02 01:08:30	0	100	81	1	2023-02-02 01:08:30	R_2fpVUYEkqHCscwM	anonymous	EN	0.7	1		3	8	3	1	3		2		1	3	1	1	1	2		5		1	1	2	2	1	1	1	2	4	1
2023-02-02 01:04:33	2023-02-02 01:13:15	0	100	522	1	2023-02-02 01:13:15	R_6DJE9gbzTcba6OJ	anonymous	EN	0.8	2		2	7	3	3	6		3		1	4	3	2	5	4		9		1	1	2	2	1	2	1	1	2	1
2023-02-02 01:15:56	2023-02-02 01:17:22	0	100	85	1	2023-02-02 01:17:22	R_1CmDrZvdIS5tGfA	anonymous	EN	0.9	1		3	16	3	3	2		8	Laryngeal paralysis	2	1	3	2	1	1		9		1	1	1	2	1	2	1	2	1	1
2023-02-02 01:25:46	2023-02-02 01:27:59	0	100	133	1	2023-02-02 01:28:00	R_vGKFOTFx63FynoR	anonymous	EN	0.9	1		2	5	2	3	13	She has two. Eddie’s and bionic pets	3		1	1	4	1	1	1		9		1	1	2	2	1	2	1	1	1	1
2023-02-02 01:22:19	2023-02-02 01:30:35	0	100	496	1	2023-02-02 01:30:36	R_3L0aIAkxa1NVb5S	anonymous	EN	0.9	1		1	3	2	1	2		7		1	4	1	1	3	2		2		5	2	2	2	2	2	3	2	3	1
2023-02-02 01:26:49	2023-02-02 01:30:39	0	100	229	1	2023-02-02 01:30:39	R_UEDqGwnJf3mlChP	anonymous	EN	1	1		2	2	2	2	5		3		2	5	2	1	4	3	places to much weight on front bar unbalancing w/c	9	nil	5	1	2	2	1	1	2	2	3	2
2023-02-02 01:22:25	2023-02-02 01:31:39	0	100	554	1	2023-02-02 01:31:40	R_RbhMQAw68ZeywQV	anonymous	EN	0.9	1		3	8	3	3	6		3		2	4	2	1	3	2		5		5	1	1	1	2	2	1	1	1	1
2023-02-02 01:22:28	2023-02-02 01:32:37	0	100	608	1	2023-02-02 01:32:37	R_1OJophzaoFA6R10	anonymous	EN	0.9	2		4	7	3	1	1		3		2	4	3	2	5	4		9		1	1	1	1	2	1	1	1	1	1
2023-02-02 01:22:35	2023-02-02 01:33:41	0	100	666	1	2023-02-02 01:33:42	R_1EYBVA95ddD62FD	anonymous	EN	0.8	2		4	5	2	3	1		9		2	4	3	2	5	4		9		1	1	1	1	1	2	1	1	1	1
2023-02-02 01:33:16	2023-02-02 01:35:11	0	100	115	1	2023-02-02 01:35:11	R_3e7YeUtTDfnj8qA	anonymous	EN	0.9	2		1	4	2	1	2		2		1	1	3	2	1	2		1		1	1	1	1	1	1	1	1	1	1
2023-02-02 01:36:04	2023-02-02 01:37:55	0	100	110	1	2023-02-02 01:37:56	R_1FA2UeFZl7NbYQr	anonymous	EN	0.8	2		1	2	2	1	1		7		1	1	2	1	5	2		1		1	1	1	1	1	1	1	2	1	1
2023-02-02 01:43:22	2023-02-02 01:48:23	0	100	300	1	2023-02-02 01:48:23	R_3Ht3ZQGplxa9A3i	anonymous	EN	0.9	1		1	2	2	1	2		2		1	3	2	2	5	3		9		1	1	2	2	1	1	1	1	1	1
2023-02-02 01:42:59	2023-02-02 01:50:29	0	100	450	1	2023-02-02 01:50:29	R_1LOkJxyvLARAsuA	anonymous	EN	0.9	1		1	2	2	2	3		2		1	3	3	2	4	2		3		1	1	1	2	2	1	1	1	1	1
2023-02-02 01:53:32	2023-02-02 01:55:26	0	100	113	1	2023-02-02 01:55:26	R_YPtLD4rvulGfsat	anonymous	EN	1	1		1	4	2	3	1		1		2	1	3	2	1	1		9		1	1	1	1	1	1	1	1	1	1
2023-02-02 01:57:30	2023-02-02 02:02:46	0	100	315	1	2023-02-02 02:02:46	R_3Dv8lYVERY8ymXM	anonymous	EN	0.8	1		2	2	2	1	2		2		1	3	3	3	5	2		1		1	1	1	1	1	1	1	1	1	1
2023-02-02 02:05:10	2023-02-02 02:07:02	0	100	112	1	2023-02-02 02:07:02	R_2b1n6MQtIquKKTu	anonymous	EN	0.9	1		3	6	2	3	1		3		1	4	4	3	4	1		9		1	2	1	2	2	2	2	1	4	1
2023-02-02 01:37:54	2023-02-02 02:08:02	0	100	1807	1	2023-02-02 02:08:02	R_3RqOvNe0FUisfdn	anonymous	EN	0.9	1		3	5	2	1	3		10		1	4	4	3	3	4		5		1	1	2	2	2	1	1	1	1	1
2023-02-02 02:05:11	2023-02-02 02:10:56	0	100	345	1	2023-02-02 02:10:57	R_2b1z5md2rI5YzYR	anonymous	EN	0.8	2		4	4	2	2	2		3		1	3	3	3	5	1		9		5	1	1	1	1	2	2	1	2	1
2023-02-02 02:11:09	2023-02-02 02:12:38	0	100	88	1	2023-02-02 02:12:38	R_300s572vzKNcL4u	anonymous	EN	0.8	1		3	5	2	1	4		1		1	4	4	2	4	2		7		1	1	2	1	1	1	2	3	3	1
2023-02-02 02:13:13	2023-02-02 02:14:29	0	100	75	1	2023-02-02 02:14:29	R_1QxQ2aPROW2HPQd	anonymous	EN	1	2		4	5	2	3	1		1		1	2	2	2	5	4		9		1	2	2	2	1	2	2	2	3	1
2023-02-02 02:13:16	2023-02-02 02:16:23	0	100	187	1	2023-02-02 02:16:23	R_TiqLNHWl4tiX6lH	anonymous	EN	0.8	1		2	6	2	3	7		3		1	4	1	2	2	1		9		5	2	2	2	1	2	2	1	2	1
2023-02-02 02:07:47	2023-02-02 02:16:47	0	100	540	1	2023-02-02 02:16:48	R_23WQxyWkQkiYFAM	anonymous	EN	0.9	1		1	2	2	3	3		2		1	4	2	3	5	1		9		1	1	1		1	2	2	2	1	1
2023-02-02 02:07:49	2023-02-02 02:16:51	0	100	542	1	2023-02-02 02:16:52	R_22sEK3KD0ngkeoz	anonymous	EN	0.9	1		2	5	2	3	2		3		1	4	3	3	4	1		9		1	1	1	1	1		1	2	3	1
2023-02-02 02:15:53	2023-02-02 02:17:15	0	100	81	1	2023-02-02 02:17:15	R_1etW0tttz9uTi5Y	anonymous	EN	0.9	1		2	3	2	2	4		2		1	3	2	2	3	4		3		1	1	1	1	2	1	2	2	4	1
2023-02-02 02:07:50	2023-02-02 02:17:31	0	100	580	1	2023-02-02 02:17:31	R_0ceeLre8cIyiKYN	anonymous	EN	0.9	1		1	3	2	2	4		3		1	4	3	3	3	1		9		1	1	2	1	2	1	2	1	2	1
2023-02-02 02:16:15	2023-02-02 02:18:02	0	100	107	1	2023-02-02 02:18:03	R_3kqcqt0ERZNGbiq	anonymous	EN	0.7	1		3	10	3	3	6		3		1	2	3	1	1	2		5		5	1	1	1	1	2	3	1	5	1
2023-02-02 02:16:29	2023-02-02 02:18:15	0	100	106	1	2023-02-02 02:18:16	R_31trsBds6TWXPUB	anonymous	EN	0.7	1		3	10	3	2	6		2		1	3	1	2	2	2		2		5	2	2	2	2	1	1	1	1	1
2023-02-02 02:18:49	2023-02-02 02:19:38	0	100	49	1	2023-02-02 02:19:39	R_2QoehD96npL5BPD	anonymous	EN	0.9	2		3			2	3		2		1	2	2	2	4	3		4		1	1	2	1	2	1	2	1	2	1
2023-02-02 02:21:07	2023-02-02 02:23:02	0	100	115	1	2023-02-02 02:23:02	R_PFcFIW89qUGZlPr	anonymous	EN	0.9	1		3	9	3	1	5		2		1	2	3	3	3	2		6		5	1	1	1	2	1	1	3	2	1
2023-02-02 02:20:25	2023-02-02 02:23:46	0	100	201	1	2023-02-02 02:23:47	R_3ozQ0YLzrYNlDSG	anonymous	EN	0.9	1		1	5	2	3	5		2		1	4	4	2	4	1		9		1	2	1	2	1	1	2	1	2	1
2023-02-02 02:20:30	2023-02-02 02:23:54	0	100	203	1	2023-02-02 02:23:54	R_1291sH5lV9sEHak	anonymous	EN	0.9	1		2	3	2	3	6		3		1	3	2	3	4	1		9		1	1	1	1	1	1	2	1	2	1
2023-02-02 02:25:40	2023-02-02 02:26:43	0	100	62	1	2023-02-02 02:26:43	R_1Ca8ScexXZN4eNy	anonymous	EN	0.8	2		2	24	3	2	2		2		1	3	2	2	3	4		5		1	2	1	1	2	1	3	2	2	1
2023-02-02 02:25:49	2023-02-02 02:27:34	0	100	104	1	2023-02-02 02:27:34	R_1M0USHC3C2XLIim	anonymous	EN	1	1		3	7	3	2	3		3		1	4	2	3	3	2		1		5	1	1	1	1	2	2	1	2	1
2023-02-02 02:26:21	2023-02-02 02:27:40	0	100	78	1	2023-02-02 02:27:41	R_WBEokvEl2XHZ2gN	anonymous	EN	0.7	1		3	7	3	1	4		2		1	1	2	2	3	2		2		1	1	1	1	2	2	3	3	1	1
2023-02-02 02:26:51	2023-02-02 02:29:35	0	100	163	1	2023-02-02 02:29:35	R_rcF4PO15Emyuhq1	anonymous	EN	0.9	1		3	3	2	2	4		1		1	3	2	2	4	1		9		1	1	1	2	1	1	2	2	2	1
2023-02-02 02:26:45	2023-02-02 02:29:42	0	100	176	1	2023-02-02 02:29:43	R_pmwx1COybqdC2qd	anonymous	EN	0.9	1		2	2	2	2	2		2		1	3	3	3	4	3		9		1	1	2	1	2	1	1	1	1	1
2023-02-02 02:28:50	2023-02-02 02:31:19	0	100	149	1	2023-02-02 02:31:19	R_3KMFb2h5orqSTfO	anonymous	EN	1	1		1	10	3	3	2		1		1	1	4	1	4	1		9		1	1	2	2	1	2	1	1	1	1
2023-02-02 02:30:05	2023-02-02 02:31:51	0	100	106	1	2023-02-02 02:31:51	R_3sjqaAEZLPwsYnJ	anonymous	EN	0.7	1		2	2	2	2	3		2		1	3	2	2	3	1		9		1	2	2	2	1	2	2	2	2	1
2023-02-02 02:33:55	2023-02-02 02:36:05	0	100	130	1	2023-02-02 02:36:05	R_21jJKeMUcTynm6p	anonymous	EN	0.9	1		2	2	2	2	4		1		1	4	3	3	4	1		9		5	1	2	2	2	1	2	2	1	1
2023-02-02 02:33:51	2023-02-02 02:36:10	0	100	139	1	2023-02-02 02:36:11	R_2Sv6BqC5L4qUxZo	anonymous	EN	0.8	1		2	3	2	2	3		1		1	4	3	2	5	2		1		1	1	1	1	1	1	2	2	1	1
2023-02-02 02:33:56	2023-02-02 02:36:20	0	100	143	1	2023-02-02 02:36:20	R_26mc2huO001tidp	anonymous	EN	0.9	1		2	2	2	3	4		2		1	4	2	3	4	1		9		1	1	1	1	1	1	2	1	2	1
2023-02-02 02:33:59	2023-02-02 02:36:27	0	100	147	1	2023-02-02 02:36:27	R_1q2S7t3SNkPh0lg	anonymous	EN	0.9	1		1	3	2	2	3		2		1	3	2	3	4	1		9		5	1	1	1	1	1	1	1	2	1
2023-02-02 02:34:58	2023-02-02 02:36:33	0	100	94	1	2023-02-02 02:36:33	R_1gNrJrYxguI040e	anonymous	EN	0.8	1		3	8	3	1	2		2		1	3	3	3	1	2		6		5	1	2	2	2	2	1	1	5	1
2023-02-02 02:21:13	2023-02-02 02:38:54	0	100	1060	1	2023-02-02 02:38:55	R_3262RmvY9UthfhE	anonymous	EN	0.9	1		3	8	3	3	3		3		1	4	3	3	5	1		9		1	1	1	1	1	1	1	1	1	1
2023-02-02 02:37:57	2023-02-02 02:39:23	0	100	85	1	2023-02-02 02:39:23	R_3O9wFdMktU821kz	anonymous	EN	0.8	1		3	10	3	1	6		2		1	2	4	1	1	2		6		1	2	2	1	2	2	3	1	2	1
2023-02-02 02:39:06	2023-02-02 02:39:50	0	100	44	1	2023-02-02 02:39:50	R_1mCx9PYTW7Jt07T	anonymous	EN	1	1		2	3	2	2	4		2		1	3	2	2	4	1		9		1	1	2	1	1	1	2	1	2	1
2023-02-02 02:39:34	2023-02-02 02:40:43	0	100	69	1	2023-02-02 02:40:43	R_31TbcNfXG58p2m1	anonymous	EN	0.9	1		2	2	2	2	5		3		1	3	2	2	4	1		9		1	2	1	1	1	2	1	1	1	1
2023-02-02 02:39:27	2023-02-02 02:40:52	0	100	85	1	2023-02-02 02:40:53	R_2at3ogLG3GnI8xX	anonymous	EN	0.9	1		2	3	2	2	4		1		1	3	3	3	1	1		9		1	1	1	1	2	1	1	1	1	1
2023-02-02 02:40:44	2023-02-02 02:42:14	0	100	89	1	2023-02-02 02:42:14	R_1OwNZqS742MROrV	anonymous	EN	0.7	1		3	8	3	2	2		2		1	2	2	2	3	2		6		5	1	1	2	1	1	1	2	4	1
2023-02-02 02:41:51	2023-02-02 02:42:26	0	100	35	1	2023-02-02 02:42:27	R_1F5nD6UhRETmoq7	anonymous	EN	0.9	1		2	4	2	2	5		2		1	4	2	2	5	1		9		1	1	1	1	1	1	1	2	1	1
2023-02-02 02:42:11	2023-02-02 02:45:33	0	100	202	1	2023-02-02 02:45:34	R_27agWYtGCpcDL4b	anonymous	EN	1	1		2	3 r	2	3	1		1		2	2	3	2	4	4		9		1	1	2	2	2	2	1	2	1	1
2023-02-02 02:44:51	2023-02-02 02:49:02	0	100	251	1	2023-02-02 02:49:03	R_Ptkpb3tC4HPJLi1	anonymous	EN	0.9	1		2	1	2	1	2		2		1	3	2	2	4	5		2		1	1	1	1	1	1	1	1	1	1
2023-02-02 02:52:52	2023-02-02 02:54:16	0	100	83	1	2023-02-02 02:54:16	R_3HTxUFDk2DKzU04	anonymous	EN	0.7	1		3	9	3	2	5		3		1	1	3	3	3	2		4		5	2	1	2	2	2	3	2	4	1
2023-02-02 02:58:23	2023-02-02 03:01:18	0	100	175	1	2023-02-02 03:01:18	R_1DSwNbcl9aMEuDy	anonymous	EN	0.8	1		2	4	2	3	5		2		1	3	3	3	4	1		9		1	1	2	1	2	1	2	2	2	1
2023-02-02 02:58:22	2023-02-02 03:01:35	0	100	193	1	2023-02-02 03:01:35	R_3gSdrjbiSXyb1EI	anonymous	EN	0.9	2		1	3 years old	2	1	3		2		2	3	2	1	5	2		4		1	1	2	2	1	1	1	1	2	1
2023-02-02 03:00:41	2023-02-02 03:02:17	0	100	96	1	2023-02-02 03:02:17	R_2CdqGzYAE1gT0o1	anonymous	EN	0.9	3		4	3	2	2	7		2		2	3	1	2	3	5		9		1	1	1	2	2	2	2	2	3	1
2023-02-02 02:59:38	2023-02-02 03:02:19	0	100	160	1	2023-02-02 03:02:19	R_3PS3bS7zB1PCPfc	anonymous	EN	0.7	1		1	2 years	2	2	2		2		1	4	2	2	1	1		2		1	1	2	1	2	1	2	1	1	1
2023-02-02 03:03:45	2023-02-02 03:04:46	0	100	61	1	2023-02-02 03:04:46	R_2wgj5mnU2BspEa5	anonymous	EN	0.9	2		4	4	2	2	5		3		1	3	2	3	4	1		9		1	1	1	1	1	2	1	2	1	1
2023-02-02 03:03:09	2023-02-02 03:05:08	0	100	119	1	2023-02-02 03:05:09	R_3M6h12Ibbmxcvgr	anonymous	EN	1	1		1	3	2	2	5		2		1	2	3	3	4	1		9		1	2	2	1	2	1	2	2	2	1
2023-02-02 03:03:16	2023-02-02 03:05:29	0	100	132	1	2023-02-02 03:05:29	R_3O3y8qOJlD9L83f	anonymous	EN	0.8	1		1	5	2	2	4		3		1	4	2	2	4	1		9		1	1	1	1	1	1	3	2	2	1
2023-02-02 03:03:20	2023-02-02 03:05:36	0	100	135	1	2023-02-02 03:05:36	R_3PNLNcdo6hi5G3u	anonymous	EN	0.9	1		2	2	2	2	6		2		1	3	3	2	1	2		3		1	1	1	1	1	1	1	1	1	1
2023-02-02 03:01:53	2023-02-02 03:06:25	0	100	271	1	2023-02-02 03:06:25	R_240fpsAf00OMHOh	anonymous	EN	1	1		2	7	3	3	2		1		2	4	3	1	3	5		9				1	1	1	2	2	2	1	1
2023-02-02 03:06:37	2023-02-02 03:08:04	0	100	87	1	2023-02-02 03:08:05	R_xhmOgxfETuuHfA5	anonymous	EN	0.8	1		3	8	3	2	1		3		1	1	3	1	2	2		3		5	2	1	2	1	1	3	1	1	1
2023-02-02 03:07:02	2023-02-02 03:08:40	0	100	97	1	2023-02-02 03:08:40	R_1liTA2rf0t41ZWI	anonymous	EN	0.8	1		2	8	3	1	3		2		2	1	2	2	1	1		9		1	1	2	1	2	1	2	2	1	1
2023-02-02 03:02:49	2023-02-02 03:09:47	0	100	417	1	2023-02-02 03:09:47	R_2uwlJ7ifM7mU40B	anonymous	EN	0.9	1		1	2	2	1	3		2		1	3	1	1	3	2		3		5	2	2	2	1	2	1	2	2	1
2023-02-02 03:06:58	2023-02-02 03:10:19	0	100	201	1	2023-02-02 03:10:20	R_1GVbpTtt20MKOUq	anonymous	EN	0.9	1		3	6	2	2	1		3		1	4	4	3	4	1		9		5	1	2	2	1	1	2	1	2	1
2023-02-02 03:08:59	2023-02-02 03:10:46	0	100	106	1	2023-02-02 03:10:46	R_3JLzDvLqqA1WfMn	anonymous	EN	0.8	1		2	3	2	2	4		3		1	4	2	3	4	1		9		1	1	1	1	1	1	2	1	2	1
2023-02-02 03:08:57	2023-02-02 03:10:54	0	100	116	1	2023-02-02 03:10:54	R_3svo1WolmiI2Jgv	anonymous	EN	1	1		2	3	2	2	3		1		1	3		2	4	1		9		1	1	1	1	1	1	1	1	2	1
2023-02-02 03:14:12	2023-02-02 03:15:49	0	100	97	1	2023-02-02 03:15:50	R_2SiX2IdDVoRfurK	anonymous	EN	0.9	1		2	3	2	2	4		2		1	3	3	3	4	1		9		1	1	1	1	1	1	1	2	2	1
2023-02-02 03:14:14	2023-02-02 03:15:55	0	100	101	1	2023-02-02 03:15:55	R_1mF8pC4zEBqPvah	anonymous	EN	1	1		2	2	2	3	4		2		1	4	2	3	4	3		9		1	1	1	1	1	1	1	1	3	1
2023-02-02 03:14:17	2023-02-02 03:16:18	0	100	121	1	2023-02-02 03:16:18	R_1jHu1A8hbq1Ib2t	anonymous	EN	0.8	1		1	4	2	2	4		2		1	3	3	3	1	1		9		1	1	1	1	1	1	1	1	2	1
2023-02-02 03:14:16	2023-02-02 03:16:20	0	100	123	1	2023-02-02 03:16:20	R_vqtV9t3PSwhEUAp	anonymous	EN	0.9	1		2	5	2	3	5		2		1	4	2	2	4	1		9		1	1	1	1	1	1	2	2	2	1
2023-02-02 03:16:01	2023-02-02 03:17:30	0	100	89	1	2023-02-02 03:17:32	R_Uuutb6hrEuFIDoB	anonymous	EN	0.9	1		3	7	3	3	6		3		1	4	1	2	5	2		4		1	2	1	1	2	1	1	1	5	1
2023-02-02 03:17:02	2023-02-02 03:18:31	0	100	89	1	2023-02-02 03:18:31	R_1IQL0S2j0EeHmOi	anonymous	EN	0.7	1		3	5	2	3	3		2		1	4	1	3	4	2		1		1	1	2	2	1	2	1	3	5	1
2023-02-02 03:17:53	2023-02-02 03:19:22	0	100	89	1	2023-02-02 03:19:23	R_3O0x8XpeOcD4jt5	anonymous	EN	0.7	1		3	6	2	1	4		1		1	1	2	3	4	2		6		1	1	2	2	1	2	2	2	4	1
2023-02-02 03:18:40	2023-02-02 03:20:36	0	100	116	1	2023-02-02 03:20:36	R_2dusnc5XBHxQIMY	anonymous	EN	1	1		1	2	2	1	2		1		1	1	1	1	4	1		1		1	1	1	1	1	1	1	1	1	1
2023-02-02 03:19:14	2023-02-02 03:20:39	0	100	84	1	2023-02-02 03:20:39	R_DSj6jTiTr9AAOPv	anonymous	EN	1	1		3	7	3	1	2		1		1	1	3	1	2	2		3		5	1	2	1	2	1	2	2	4	1
2023-02-02 03:19:15	2023-02-02 03:20:46	0	100	90	1	2023-02-02 03:20:46	R_ZjJi529rFBMFLc5	anonymous	EN	0.9	1		3	9	3	1	1		3		1	4	1	3	4	2		4		5	2	1	1	1	2	2	2	3	1
2023-02-02 03:19:45	2023-02-02 03:21:15	0	100	90	1	2023-02-02 03:21:16	R_ZDAikDilNRqvABP	anonymous	EN	0.9	1		3	9	3	2	6		1		1	1	3	2	4	2		6		5	2	2	2	1	1	3	1	3	1
2023-02-02 03:19:42	2023-02-02 03:21:35	0	100	112	1	2023-02-02 03:21:35	R_3oI7HANCsHERe6f	anonymous	EN	0.8	1		3	8	3	2	2		2		1	1	3	1	4	2		5		1	2	2	1	2	1	2	2	5	1
2023-02-02 03:20:34	2023-02-02 03:22:25	0	100	110	1	2023-02-02 03:22:25	R_4Ho4jlH4j3Z2kRX	anonymous	EN	0.9	1		3	5	2	2	2		2		1	3	2	3	4	1		9		1	1	1	1	1	1	2	1	3	1
2023-02-02 03:20:32	2023-02-02 03:22:33	0	100	121	1	2023-02-02 03:22:34	R_3kj1btO8IVUnAQh	anonymous	EN	1	1		2	3	2	2	6		2		1	3	2	2	4	3		9		1	1	1	1	1	2	2	1	4	1
2023-02-02 03:18:25	2023-02-02 03:22:43	0	100	258	1	2023-02-02 03:22:44	R_6QEwMpVn5mqgEIp	anonymous	EN	0.8	2		1	3	2	1	1		1		1	1	1	2	5	1		2		1	1	1	1	1	1	1	2	2	1
2023-02-02 03:26:31	2023-02-02 03:27:47	0	100	76	1	2023-02-02 03:27:48	R_2zj2eTPLaxMaotA	anonymous	EN	0.7	1		3	8	3	3	4		2		1	4	2	1	3	2		7		5	1	1	1	2	2	1	2	4	1
2023-02-02 03:26:40	2023-02-02 03:30:21	0	100	221	1	2023-02-02 03:30:22	R_1fjvUnkgRarSwtN	anonymous	EN	1	1		2	5	2	1	4		2		1	3	3	2	5	2		3		1	1	1	1	1	1	2	2	3	1
2023-02-02 03:24:52	2023-02-02 03:31:36	0	100	403	1	2023-02-02 03:31:36	R_2usP44a3mNDvWZk	anonymous	EN	0.8	2		4	3	2	2	6		2		1	3	2	1	3	2		3		5	1	1	2	2	1	1	1	2	1
2023-02-02 03:22:17	2023-02-02 03:31:41	0	100	563	1	2023-02-02 03:31:41	R_2CJOeMUtok7MeF4	anonymous	EN	0.8	3		2			2	5		7		1	3	2	2	1	3		3		1	1	1	1	1	1	2	2	1	1
2023-02-02 03:26:05	2023-02-02 03:32:12	0	100	366	1	2023-02-02 03:32:12	R_24Oxi3veyGMtHYz	anonymous	EN	0.9	3		3			2	4		3		1	3	3	1	1	2		1		1	1	1	1	1	1	1	1	3	1
2023-02-02 03:31:19	2023-02-02 03:32:43	0	100	83	1	2023-02-02 03:32:43	R_2cC850IB0TnrzBT	anonymous	EN	0.7	1		3	10	3	3	3		1		1	1	1	3	1	2		5		5	2	2	2	2	2	3	3	3	1
2023-02-02 03:24:37	2023-02-02 03:33:32	0	100	534	1	2023-02-02 03:33:32	R_qC4F8iRJpozokcp	anonymous	EN	0.8	2		4	5	2	1	1		3		1	3	3	3	1	1		9		1	1	1	1	2	1	1	1	1	1
2023-02-02 03:32:22	2023-02-02 03:33:50	0	100	88	1	2023-02-02 03:33:50	R_3nPqVLyVmZq1rDb	anonymous	EN	0.7	1		3	9	3	3	2		1		1	4	1	2	2	2		1		1	2	2	1	1	2	3	3	1	1
2023-02-02 03:33:17	2023-02-02 03:34:48	0	100	91	1	2023-02-02 03:34:49	R_z7OmpB76NEbRfFf	anonymous	EN	0.9	1		3	8	3	2	4		1		1	2	3	1	3	2		1		1	2	1	1	2	2	2	3	4	1
2023-02-02 03:25:41	2023-02-02 03:41:12	0	100	931	1	2023-02-02 03:41:13	R_2fwU31YcEX5rZ0D	anonymous	EN	0.9	2		1			2	3		4		1	2	2	3	1	3		3		1	2	1	2	2	2	1	3	2	1
2023-02-02 03:34:53	2023-02-02 03:43:57	0	100	543	1	2023-02-02 03:43:58	R_6VFbDdBUPzSg8h3	anonymous	EN	1	1		1	6	2	1	1		2		1	3	3	2	4	1		5		5	1	1	1	2	1	2	2	2	1
2023-02-02 03:33:42	2023-02-02 03:44:31	0	100	649	1	2023-02-02 03:44:31	R_1qg2ZglGenLcVy4	anonymous	EN	1	1		2	5	2	1	1		2		1	1	4	2	4	1		3		5	1	2	1	2	1	2	2	2	1
2023-02-02 03:44:11	2023-02-02 03:51:29	0	100	437	1	2023-02-02 03:51:30	R_ypzVyyffKSsZnoZ	anonymous	EN	0.9	1		1	4	2	2	2		7		1	3	1	1	3	2		7		1	2	1	2	2	1	1	1	2	1
2023-02-02 03:44:18	2023-02-02 03:52:21	0	100	482	1	2023-02-02 03:52:22	R_eWCuCUkCAIVDE8p	anonymous	EN	0.7	1		2	6	2	3	4		9		2	4	3	2	5	1		9		1	1	2	2	1	1	1	1	1	1
2023-02-02 03:51:42	2023-02-02 03:53:11	0	100	88	1	2023-02-02 03:53:11	R_1eJ16cWy131hGuO	anonymous	EN	1	1		3	10	3	1	4		1		1	2	1	1	1	2		2		5	2	2	1	1	2	3	2	2	1
2023-02-02 03:51:54	2023-02-02 03:53:26	0	100	92	1	2023-02-02 03:53:27	R_PM22Ca1Kf9Vhd2F	anonymous	EN	1	1		3	7	3	3	2		1		1	3	2	2	1	2		6		5	2	2	2	2	2	3	3	5	1
2023-02-02 03:52:23	2023-02-02 03:54:16	0	100	113	1	2023-02-02 03:54:17	R_2tAkYcFJz0ONnwL	anonymous	EN	0.9	1		3	10	3	1	5		1		1	3	4	3	4	2		6		5	1	2	1	2	2	3	1	5	1
2023-02-02 03:44:27	2023-02-02 03:55:09	0	100	642	1	2023-02-02 03:55:09	R_2S0lOkqi4OhoNxD	anonymous	EN	0.9	2		4	6	2	2	2		1		1	4	1	1	5	2		3		5	2	1	2	1	2	1	1	2	1
2023-02-02 03:52:59	2023-02-02 03:56:11	0	100	192	1	2023-02-02 03:56:12	R_2eUoTI6ZmK0kq8q	anonymous	EN	0.9	2		1	one year	2	2	1		3		2	3	1	2	4	1		9		1	2	2	2	2	1	2	2	1	1
2023-02-02 03:53:39	2023-02-02 04:00:24	0	100	405	1	2023-02-02 04:00:24	R_2BgPy2oJICq5s7j	anonymous	EN	0.8	1		2	Three years	2	1	8		5		1	3	3	3	4	1		9		5	2	1	1	2	1	2	2	1	1
2023-02-02 03:57:41	2023-02-02 04:01:16	0	100	215	1	2023-02-02 04:01:16	R_UnHQ2A0oZjI6RC9	anonymous	EN	0.9	1		2	1	2	1	2		2		1	3	2	2	1	1		2		1	1	1	1	1	1	2	1	2	1
2023-02-02 04:03:27	2023-02-02 04:04:57	0	100	89	1	2023-02-02 04:04:57	R_2le8TyXkQuWIKdz	anonymous	EN	0.5	1		3	6	2	2	5		1		1	3	2	3	4	2		5		5	2	1	1	1	1	2	1	5	1
2023-02-02 04:05:50	2023-02-02 04:07:19	0	100	88	1	2023-02-02 04:07:19	R_2dNo54Bvtw4QgfP	anonymous	EN	0.9	1		3	5	2	2	1		2		1	3	4	2	3	2		4		5	1	1	1	1	1	3	3	2	1
2023-02-02 04:06:55	2023-02-02 04:09:09	0	100	134	1	2023-02-02 04:09:10	R_1LosHHI9kgYmeFP	anonymous	EN	0.9	2		2	2	2	1	4		2		1	3	2	2	4	1		1		1	2	2	1	2	2	3	2	3	1
2023-02-02 04:08:14	2023-02-02 04:12:15	0	100	241	1	2023-02-02 04:12:16	R_2Uho1oBCRbqIFG9	anonymous	EN	0.8	3		4	3	2	1	1		3		1	3	1	2	3	2		2		5	2	1	2	2	1	1	1	3	1
2023-02-02 04:10:13	2023-02-02 04:13:07	0	100	173	1	2023-02-02 04:13:07	R_2tEZOjs2qsC4QXb	anonymous	EN	0.8	1		2	4	2	1	3		1		2	2	3	3	5	5		9		1	2	2	2	1	1	2	1	1	1
2023-02-02 04:16:12	2023-02-02 04:17:16	0	100	64	1	2023-02-02 04:17:16	R_urarm3UsTIPmryp	anonymous	EN	0.7	1		2	1	2	2	3		2		1	2	2	2	5	2		3		1	1	1	1	1	1	2	2	3	1
2023-02-02 04:08:02	2023-02-02 04:18:57	0	100	654	1	2023-02-02 04:18:57	R_bEnfgyDzLIuN9OF	anonymous	EN	0.8	1		2	6	2	3							1	1	3	2		2		5	2	1	1	2	1	2	2	2	1
2023-02-02 04:08:06	2023-02-02 04:19:32	0	100	686	1	2023-02-02 04:19:33	R_1F95AR4OjzsmbPR	anonymous	EN	0.9	1		3	10	3	1	1		7		1	4	4	2	1	4		9		1	1	2	2	1	1	1	2	1	1
2023-02-02 04:08:08	2023-02-02 04:25:44	0	100	1056	1	2023-02-02 04:25:45	R_ub7Hpvo7IgcIAJH	anonymous	EN	0.9	2		4	9	3	2	3		7		1	4	3	2	5	1		9		1	1	2	1	1	1	2	1	2	1
2023-02-02 04:24:55	2023-02-02 04:26:23	0	100	88	1	2023-02-02 04:26:24	R_7Qe01N6VpSWnvFL	anonymous	EN	0.9	1		3	9	3	1	3		2		1	2	2	1	1	2		7		5	2	2	1	2	1	1	3	4	1
2023-02-02 04:26:19	2023-02-02 04:27:58	0	100	99	1	2023-02-02 04:27:59	R_1GKzo7d5DxdRcdp	anonymous	EN	0.6	1		3	9	3	2	1		3		1	1	2	2	3	2		4		1	1	2	2	1	1	2	2	2	1
2023-02-02 04:28:15	2023-02-02 04:29:50	0	100	95	1	2023-02-02 04:29:50	R_231dV4r51Li2aFB	anonymous	EN	0.6	1		3	10	3	3	4		2		1	4	1	3	5	2		3		1	1	1	2	2	1	1	1	4	1
2023-02-02 04:28:22	2023-02-02 04:30:05	0	100	103	1	2023-02-02 04:30:06	R_2b12JyjgGlgSwC5	anonymous	EN	0.6	1		3	6	2	1	4		3		1	4	2	2	1	2		4		5	2	1	2	2	1	3	1	1	1
2023-02-02 04:32:09	2023-02-02 04:33:48	0	100	98	1	2023-02-02 04:33:48	R_301uLPhtOugopbF	anonymous	EN	0.9	1		2	11	3	3	1		2		2	1	3	2	1	1		9		1	1	1	1	1	2	1	1	1	1
2023-02-02 04:33:51	2023-02-02 04:35:10	0	100	79	1	2023-02-02 04:35:11	R_2SCwKUMULzjknrz	anonymous	EN	0.9	1		3	9	3	3	3		1		1	3	2	3	3	2		4		5	1	2	2	1	1	3	1	1	1
2023-02-02 04:34:03	2023-02-02 04:36:09	0	100	125	1	2023-02-02 04:36:09	R_11d7G2f5n2Z244W	anonymous	EN	1	1		1	13	3	3	2		1		1	1	4	3	1	1		9		1	1	1	1	1	1	1	1	1	1
2023-02-02 04:45:26	2023-02-02 04:47:01	0	100	95	1	2023-02-02 04:47:02	R_2akQ1xXKQzLOTJe	anonymous	EN	0.9	1		3	7	3	3	3		3		1	2	3	3	5	2		6		5	2	2	2	2	1	2	2	2	1
2023-02-02 04:42:59	2023-02-02 04:47:16	0	100	257	1	2023-02-02 04:47:16	R_1OBo7CES8886Sjm	anonymous	EN	1	2		4	2 years old	2	3	7		1		1	3	3	2	4	1		2		1	1	1	1	1	1	1	1	1	1
2023-02-02 04:43:15	2023-02-02 04:48:37	0	100	322	1	2023-02-02 04:48:38	R_3fAUKiPqUpmPQzw	anonymous	EN	0.9	1		2	4	2	1	4		2		2	4	3	2	4	1		9		1	2	2	2	2	1	2	1	2	1
2023-02-02 04:52:43	2023-02-02 04:54:12	0	100	89	1	2023-02-02 04:54:13	R_1kN94k6TxX3nJCx	anonymous	EN	0.7	1		3	10	3	1	1		3		1	4	4	2	3	2		1		1	2	2	1	1	1	1	1	2	1
2023-02-02 04:55:29	2023-02-02 05:00:54	0	100	324	1	2023-02-02 05:00:54	R_2pPRS6fy4LLsaak	anonymous	EN	0.6	1		1	3	2	1	5		10		2	2	4	2	3	4		7		1	2	1	1	1	1	1	1	1	1
2023-02-02 05:02:01	2023-02-02 05:04:01	0	100	119	1	2023-02-02 05:04:01	R_3stQuL2Y7j6zNvR	anonymous	EN	0.9	1		3	5	2	1	1		2		1	3	3	1	2	2		6		1	1	2	2	1	2	1	1	3	1
2023-02-02 05:13:59	2023-02-02 05:15:41	0	100	102	1	2023-02-02 05:15:42	R_3FXPal5u3qV9yor	anonymous	EN	0.7	2		1	5	2	1	1		1		1	1	1	2	1	1		2		1	1	1	1	1	1	2	2	2	1
2023-02-02 05:19:04	2023-02-02 05:20:25	0	100	81	1	2023-02-02 05:20:26	R_3p5spSAENn2ZGcj	anonymous	EN	0.9	1		3	6	2	2	3		2		1	4	4	2	3	2		1		1	2	1	1	2	1	3	2	2	1
2023-02-02 05:30:49	2023-02-02 05:34:31	0	100	222	1	2023-02-02 05:34:31	R_oXNt8j5CHQlQyNH	anonymous	EN	0.9	1		2	10	3	3	1		1	Pug myelopathy	2	1	3	2	1	1		9		1	1	1	1	1	2	1	1	1	1
2023-02-02 05:45:25	2023-02-02 05:48:50	0	100	205	1	2023-02-02 05:48:50	R_3O7aod7JeCoOdo7	anonymous	EN	0.9	1		2	13 years 3 months	3	3	1		1		2	1	3	1	5	1		7		1	1	1	1	1	2	1	1	1	1
2023-02-02 05:48:48	2023-02-02 05:49:28	0	100	39	1	2023-02-02 05:49:28	R_2Tn6kL7OJ04Xsoq	anonymous	EN	0.9	1		1	5	2	1	1		10		1	1	2	3	5	2		2		1	1	1	1	1	1	1	1	1	1
2023-02-02 05:54:31	2023-02-02 05:56:13	0	100	102	1	2023-02-02 05:56:14	R_2OJb5qPyYlaj5K7	anonymous	EN	0.6	1		3	6	2	1	3		2		1	1	2	1	1	2		7		1	2	1	1	2	1	1	2	4	1
2023-02-02 05:59:34	2023-02-02 06:00:56	0	100	82	1	2023-02-02 06:00:57	R_262WblOfl6ASjdV	anonymous	EN	0.6	1		3	5	2	2	5		2		1	4	1	3	1	2		6		1	2	2	1	1	2	1	2	5	1
2023-02-02 06:00:02	2023-02-02 06:01:48	0	100	105	1	2023-02-02 06:01:48	R_30cKN904lP4wmIQ	anonymous	EN	0.9	1		3	8	3	3	4		1		1	4	3	2	5	2		4		5	1	1	2	2	2	3	3	2	1
2023-02-02 06:01:12	2023-02-02 06:02:44	0	100	91	1	2023-02-02 06:02:44	R_Ua08ltlwNAFr2sV	anonymous	EN	0.6	1		3	10	3	2	6		1		1	4	3	3	4	2		7		1	1	1	1	2	1	2	3	4	1
2023-02-02 06:01:37	2023-02-02 06:03:03	0	100	85	1	2023-02-02 06:03:03	R_2chnS9Itn30gr6R	anonymous	EN	0.6	1		3	7	3	3	4		1		1	4	4	2	3	2		5		1	2	1	2	1	2	2	1	5	1
2023-02-02 06:03:37	2023-02-02 06:05:09	0	100	92	1	2023-02-02 06:05:10	R_1eUByodHKI8N6fi	anonymous	EN	0.9	1		3	5	2	3	4		3		1	2	2	2	1	2		3		5	1	2	2	2	2	2	3	3	1
2023-02-02 06:04:33	2023-02-02 06:07:00	0	100	146	1	2023-02-02 06:07:00	R_1l5FYkgNwr2tpUF	anonymous	EN	1	1		2	14.5	3	3	2		1		2	2	1	1	5	1		9		1	1	2	1	1	2	1	2	1	1
2023-02-02 06:28:09	2023-02-02 06:31:00	0	100	170	1	2023-02-02 06:31:00	R_2Yh80GTGlZiW1qJ	anonymous	EN	1	1		1	14	3	3	2		1		1	1	4	2	1	1		9		1	1	1	2	1	2	1	1	1	1
2023-02-02 06:46:46	2023-02-02 06:48:01	0	100	75	1	2023-02-02 06:48:02	R_SDY3vxbsUuggXZf	anonymous	EN	0.9	2		1	2	2	2	3		3		1	2	1	1	4	1		4		1	1	2	1	2	2	1	1	2	1
2023-02-02 06:46:21	2023-02-02 06:50:05	0	100	224	1	2023-02-02 06:50:05	R_3h6lZNXJTFmvgc7	anonymous	EN	0.9	1		2	5	2	3	1		1		2	4	3	1	4	6	A little of each at different times	2		5	1	2	2	1	2	2	2	2	1
2023-02-02 07:00:10	2023-02-02 07:04:11	0	100	240	1	2023-02-02 07:04:11	R_1BPZ2MQ9sKa452h	anonymous	EN	0.9	1		2	15	3	3	1		1	Pug Myelopathy	2	1	4	2	5	1		9		1	1	2	2	1	2	1	1	1
2023-02-02 07:04:50	2023-02-02 07:07:51	0	100	181	1	2023-02-02 07:07:52	R_3PbKhMvoqOnXQxq	anonymous	EN	0.9	1		1	15	3	3	8		1		2	2	4	2	5	4		9		1	1	2	2	1	2	1	1	1	2
2023-02-02 07:13:53	2023-02-02 07:15:21	0	100	88	1	2023-02-02 07:15:22	R_3iwpBeoS9FADb1l	anonymous	EN	0.9	1		3	5	2	3	3		2		1	3	3	1	4	2		4		1	2	2	2	2	1	3	2	1	1
2023-02-02 07:14:29	2023-02-02 07:16:02	0	100	92	1	2023-02-02 07:16:03	R_3ptnUBDzkiqcrwR	anonymous	EN	0.6	1		3	5	2	3	1		1		1	1	2	3	3	2		4		1	1	1	1	2	2	2	2	5	1
2023-02-02 07:15:39	2023-02-02 07:16:58	0	100	78	1	2023-02-02 07:16:58	R_2pXnwi0HOTT2lT5	anonymous	EN	0.6	1		3	5	2	1	2		3		1	1	4	1	3	2		1		5	2	2	2	1	1	2	2	2	1
2023-02-02 07:06:10	2023-02-02 07:17:29	0	100	679	1	2023-02-02 07:17:29	R_3IRwLHg64ItARt0	anonymous	EN	0.9	1		1	6	2	3	2		9		2	1	4	2	1	1		9		1	1	2	2	1	2	1	1	1	1
2023-02-02 07:16:00	2023-02-02 07:17:44	0	100	103	1	2023-02-02 07:17:44	R_2tMaMYuAco6ZvdO	anonymous	EN	0.9	1		3	6	2	2	3		1		1	2	1	1	3	2		7		1	1	1	1	1	2	3	3	5	1
2023-02-02 07:15:57	2023-02-02 07:17:56	0	100	118	1	2023-02-02 07:17:56	R_1myl7iAU3zkkMcV	anonymous	EN	0.9	1		2	2	2	3	2		1		2	2	4	2	3	1		9		1	1	2	2	1	2	1	2	1	1
2023-02-02 07:16:34	2023-02-02 07:18:03	0	100	89	1	2023-02-02 07:18:03	R_1JEiOaWkiYExN1c	anonymous	EN	0.9	1		3	10	3	3	3		3		1	3	4	1	5	2		5		1	1	2	2	1	2	1	1	2	1
2023-02-02 07:18:45	2023-02-02 07:20:28	0	100	103	1	2023-02-02 07:20:29	R_1CmtjonQigwOw5h	anonymous	EN	0.9	1		3	9	3	3	5		3		1	4	4	1	3	2		5		1	1	2	2	2	1	2	1	1	1
2023-02-02 07:23:21	2023-02-02 07:24:38	0	100	77	1	2023-02-02 07:24:38	R_26aJ0MijpJq1YJp	anonymous	EN	0.6	1		3	10	3	2	4		3		1	3	2	3	1	2		4		1	2	1	2	2	1	3	2	3	1
2023-02-02 07:19:51	2023-02-02 07:27:08	0	100	436	1	2023-02-02 07:27:08	R_AuFCbVXWuudBZxD	anonymous	EN	0.9	1		1	12	3	3	10	We built a homemade cart she accepted immediately because she refused her walking wheels cart and woul not move.	1		2	1	4	3	5	5	Remi did not like her walking wheels and refused to move.	2		1	1	1	2	1	2	1	1	1	1
2023-02-02 07:29:52	2023-02-02 07:31:28	0	100	95	1	2023-02-02 07:31:28	R_Ddedtnrfp2GFHkB	anonymous	EN	0.9	1		3	7	3	3	6		3		1	4	3	2	2	2		1		1	2	2	2	1	2	1	3	4	1
2023-02-02 07:29:33	2023-02-02 07:31:28	0	100	115	1	2023-02-02 07:31:28	R_UFRmUoeQEDvxQzL	anonymous	EN	0.9	1		1	15	3	3	2		1		2	5	4	4	5	5		9		5	2	2	2	2	2	2	2	3	1
2023-02-02 07:47:07	2023-02-02 07:48:37	0	100	89	1	2023-02-02 07:48:37	R_11hL1eYzFwWNqtL	anonymous	EN	0.8	1		3	9	3	3	6		2		1	2	1	2	1	2		2		1	1	1	1	1	2	2	3	5	1
2023-02-02 07:42:16	2023-02-02 07:51:47	0	100	570	1	2023-02-02 07:51:48	R_6AnDbOCY2xsarCh	anonymous	EN	0.7	1		1	3	2	1	6		2		1	1	2	2	1	1		9		1	2	2	2	2	1	1	1	2	1
2023-02-02 07:55:20	2023-02-02 08:00:09	0	100	289	1	2023-02-02 08:00:10	R_5uS7ITNJTup7EBj	anonymous	EN	0.9	1		3	3	2	3	2		2	Malformed back legs	1	5	4	4	3	5		9		1	1	2	2	2	2	2	2	1	1
2023-02-02 08:12:06	2023-02-02 08:14:20	0	100	134	1	2023-02-02 08:14:20	R_1MZnMtAyPQX0gsP	anonymous	EN	0.9	1		1	16	3	1	7		2		2	2	2	1	1	9	Too difficult for dog to move	9		5	1	2	2	1	2	2	2	2	1
2023-02-02 08:32:59	2023-02-02 08:36:08	0	100	189	1	2023-02-02 08:36:09	R_3lDpLsVertSlW8E	anonymous	EN	0.9	1		1	2 years old	2	1	4		2		2	4	4	3	3	4		1		1	2	1	1	1	1	2	2	1	1
2023-02-02 08:34:41	2023-02-02 08:37:30	0	100	169	1	2023-02-02 08:37:30	R_31A7CoM8LlTvD6f	anonymous	EN	0.9	1		1	14	3	3	2		1		2	1	4	2	1	2		1		1	1	2	2	1	2	1	1	1	2
2023-02-02 08:49:09	2023-02-02 08:51:10	0	100	121	1	2023-02-02 08:51:10	R_2Vkzo4wr5in3q77	anonymous	EN	0.9	1		1	14	3	2	2		3	Missing forelimbs	2	2	4	2	1	1		9		1	1	1	1	1	1	1	1	1	2
2023-02-02 08:53:39	2023-02-02 08:56:19	0	100	159	1	2023-02-02 08:56:19	R_25uBxoFF50NsNYg	anonymous	EN	1	1		3	12	3	3	2		1		2	2	3	2	3	1		9		1	2	2	1	1	2	1	1	2	2
2023-02-02 08:56:55	2023-02-02 08:58:20	0	100	85	1	2023-02-02 08:58:21	R_2ZQZqm638ZUj0jQ	anonymous	EN	0.9	1		3	7	3	3	1		1		1	3	3	1	2	2		6		1	1	1	2	1	2	2	1	4	1
2023-02-02 09:05:51	2023-02-02 09:08:28	0	100	157	1	2023-02-02 09:08:28	R_3fUDwsaOo4AWKVg	anonymous	EN	0.9	1		2	2years	2	2	4		3		1	2	2	2	3	3		2		1	1	1	1	1	1	1	1	2	1
2023-02-02 09:08:41	2023-02-02 09:10:07	0	100	86	1	2023-02-02 09:10:08	R_1C9F9rKxJjkFw0x	anonymous	EN	0.9	1		3	8	3	1	5		2		1	2	4	3	2	2		2		1	1	2	2	1	2	1	3	2	1
2023-02-02 09:09:16	2023-02-02 09:10:46	0	100	89	1	2023-02-02 09:10:46	R_3EvdXqqIT0H44wr	anonymous	EN	0.6	1		3	7	3	1	6		1		1	4	4	1	4	2		6		5	1	1	1	2	1	1	2	3	1
2023-02-02 09:10:43	2023-02-02 09:12:07	0	100	83	1	2023-02-02 09:12:07	R_1I6IlYiyxKQGm4N	anonymous	EN	0.6	1		3	8	3	2	2		3		1	3	4	1	5	2		5		5	1	1	2	1	2	3	2	3	1
2023-02-02 09:10:55	2023-02-02 09:13:23	0	100	147	1	2023-02-02 09:13:23	R_1LkhLfmyDdXYnRh	anonymous	EN	0.8	1		3	9	3	3	3		3		1	4	2	1	1	2		3		5	1	1	1	1	1	3	1	3	1
2023-02-02 09:11:43	2023-02-02 09:13:38	0	100	115	1	2023-02-02 09:13:38	R_2qxuECtzTZjzNsx	anonymous	EN	0.9	1		3	10	3	3	3		1		1	4	1	2	2	2		7		5	2	2	1	1	2	3	3	2	1
2023-02-02 09:12:33	2023-02-02 09:14:20	0	100	107	1	2023-02-02 09:14:20	R_2B2TxQ7vv0jba9o	anonymous	EN	0.9	1		3	10	3	1	6		1		1	1	4	3	2	2		3		1	2	2	2	2	1	3	2	5	1
2023-02-02 09:12:54	2023-02-02 09:16:06	0	100	191	1	2023-02-02 09:16:07	R_2CJ7MUmNBS3yt3n	anonymous	EN	0.9	1		2	7	3	3	1		1	IVDD	2	1	3	2	4	2	Rubbing but solved that problem with padding	2		1	1	2	2	1	2	2	2	1	1
2023-02-02 09:14:17	2023-02-02 09:16:17	0	100	120	1	2023-02-02 09:16:18	R_31ton12XiSsb693	anonymous	EN	0.9	1		1	5	2	3	10	Handmade	1		2	1	2	4	1	1		9		1	1	1	2	1	2	2	1	1	2
2023-02-02 09:14:46	2023-02-02 09:16:21	0	100	94	1	2023-02-02 09:16:21	R_p9vmjLlfduw7yWB	anonymous	EN	0.6	1		3	9	3	2	2		3		1	1	4	2	2	2		2		5	2	1	2	1	2	1	1	5	1
2023-02-02 09:15:29	2023-02-02 09:17:48	0	100	139	1	2023-02-02 09:17:48	R_3hcqgcKLsUs9h3Z	anonymous	EN	0.9	1		2	14	3	3	2		1	Pug Myelopathy	2	1	4	1	1	1		9		1	1	1	1	1	2	1	1	1	1
2023-02-02 09:18:40	2023-02-02 09:22:45	0	100	245	1	2023-02-02 09:22:45	R_1dKOERV7fhXE8cU	anonymous	EN	0.9	1		1	1	2	1	4		3		1	3	3	3	4	4		1		1	1	1	2	2	1	2	2	1	1
2023-02-02 09:31:25	2023-02-02 09:33:22	0	100	117	1	2023-02-02 09:33:23	R_3EnTUydOb6aqXsY	anonymous	EN	1	1		1	13	3	2	2		1	Pug myelopathy	2	1	4	2	1	1		9		1	1	1	1	1	2	1	1	1	1
2023-02-02 09:43:58	2023-02-02 09:45:58	0	100	119	1	2023-02-02 09:45:58	R_QhrU95J63DZWAp3	anonymous	EN	1	1		3	10	3	3	2		1		1	1	4	3	1	1		9		1	1	1	1	1	2	1	1	1	1
2023-02-02 09:47:06	2023-02-02 09:48:38	0	100	92	1	2023-02-02 09:48:39	R_OpRpVziAe6eOLYJ	anonymous	EN	0.6	1		3	8	3	3	3		2		1	2	3	3	4	2		5		1	2	1	1	2	1	1	2	3	1
2023-02-02 10:01:26	2023-02-02 10:04:02	0	100	156	1	2023-02-02 10:04:02	R_2foEM8w7DH1LDGZ	anonymous	EN	0.9	1		2	6	2	3	3		1		2	1	2	2	5	3		9		5	1	2	2	1	2	1	1	1	1
																										2	Skin wounds, urine scalding (retention in saddle), wheel wear, cart breakdown (bent frame, damaged joints, loose joints…
2023-02-02 10:13:33	2023-02-02 10:17:43	0	100	249	1	2023-02-02 10:17:44	R_3CUGmioMZP9KUwf	anonymous	EN	0.9	1		2	6	2	3	3		1		2	1	4	3	5	4	Skin wounds, urine scalding (retention in saddle), wheel wear, cart breakdown (bent frame, damaged joints, loose joints…	2	Inguinal from saddle,	1	1	1	2	1	2	1	1	1	1
2023-02-02 10:24:09	2023-02-02 10:24:58	0	100	49	1	2023-02-02 10:24:59	R_3p3empInNbPBOgj	anonymous	EN	0.7	3		3			3	8		5		1	2	2	1	4	3		2		1	2	1	1	1	1	2	2	5	1
2023-02-02 10:30:17	2023-02-02 10:31:33	0	100	76	1	2023-02-02 10:31:34	R_2S2EU7ieZQBFtRp	anonymous	EN	0.9	1		3	was 8 years old	3		2		1		2	1	4	2	1	1		9		1	1	1	1	1	2	1	1	1	1
2023-02-02 11:12:38	2023-02-02 11:15:03	0	100	145	1	2023-02-02 11:15:04	R_2B9u7Ar8Ps3EvWV	anonymous	EN	0.9	1		3	13	3	3	2		1	degenerative myelopathy	2	2	4	2	1	1		9		1	1			1	2	1	1	1	1
																										2	Wounds, and not liking the cart after amputation.
2023-02-02 11:23:47	2023-02-02 11:26:19	0	100	151	1	2023-02-02 11:26:19	R_1CBm86ZmEswTKeS	anonymous	EN	0.9	1		3	5	2	3	1		9		2	1	4	1	1	5	Wounds, and not liking the cart after amputation.	2		5	2	2	2	2	2	2	2	2	1
2023-02-02 11:38:24	2023-02-02 11:40:41	0	100	137	1	2023-02-02 11:40:41	R_z2LnaRCuq5iFztT	anonymous	EN	0.7	1		1	2	2	1	3		2		1	3	3	1	1	1		2		1	1	1	2	2	1	1	1	1	1
2023-02-02 11:37:55	2023-02-02 11:43:17	0	100	322	1	2023-02-02 11:43:18	R_XvMjRQ1sev2yLS1	anonymous	EN	0.9	1		2	7 1/2	3	3	2		1		2	1	4	2	1	4	She wears down the rubber wheels very fast.	9		1		1	1	1	2	1	1	1	1
2023-02-02 11:39:26	2023-02-02 11:43:55	0	100	268	1	2023-02-02 11:43:55	R_PTiGin6TKy3jhbX	anonymous	EN	0.9	1		2	3	2	1	1		9		1	3	2	2	5	5		9		1	1	2	2	1	1	1	1	2	1
2023-02-02 11:45:34	2023-02-02 11:48:41	0	100	187	1	2023-02-02 11:48:42	R_RWS7ldY4bK7FHUt	anonymous	EN	0.9	2		4	3	2	2	2		2		1	2	3	2	5	2		1		1	1	1	2	1	1	1	1	1	1
2023-02-02 11:54:13	2023-02-02 11:55:16	0	100	63	1	2023-02-02 11:55:19	R_1kYzyBhhch2atMo	anonymous	EN	1	1		1	13	3	1	3		1		2	5	4	1	2	3		9		5	2	2	2	2	2	3	3	4	1
2023-02-02 11:57:57	2023-02-02 11:59:26	0	100	88	1	2023-02-02 11:59:26	R_22RdFqW9tFZT5XB	anonymous	EN	0.9	1		3	4	2	2	5		1		1	3	1	3	4	1		9		1	1	1	1	1	1	1	1	1	1
2023-02-02 12:00:49	2023-02-02 12:02:26	0	100	96	1	2023-02-02 12:02:26	R_ZqQXPweXrcWA6hb	anonymous	EN	0.9	1		2	3	2	1	4		3		1	3	3	3	5	2		1		1	1	1	1	1	1	1	1	1	1
2023-02-02 12:03:37	2023-02-02 12:04:48	0	100	71	1	2023-02-02 12:04:49	R_3sn69gLX0TqB3Gl	anonymous	EN	0.9	1		3	5	2	2	1		1		1	3	3	3	1	1		9		1	1	1	1	1	1	1	1	1	1
2023-02-02 12:06:01	2023-02-02 12:07:15	0	100	74	1	2023-02-02 12:07:15	R_4Oq1SFlkfoYk46t	anonymous	EN	0.9	1		1	6	2	3	2		3		1	3	3	3	1	2		1		1	1	1	1	1	1	1	1	1	1
2023-02-02 12:08:24	2023-02-02 12:09:31	0	100	67	1	2023-02-02 12:09:32	R_11ivIKhe27uAsHa	anonymous	EN	0.9	1		2	7	3	3	5		2		1	3	2	3	5	1		9		1	1	1	1	1	1	1	1	1	1
2023-02-02 12:10:20	2023-02-02 12:11:55	0	100	95	1	2023-02-02 12:11:56	R_3M3fDAHFCsBE3l5	anonymous	EN	0.9	1		2	1	2	1	1		1		2	1	3	2	5	1		9		1	1	1	1	1	2	1	1	1	1
2023-02-02 12:11:02	2023-02-02 12:12:44	0	100	101	1	2023-02-02 12:12:44	R_30cNBoMazZ72muv	anonymous	EN	0.9	1		1	11	3	3	1		1		2	3	4	2	4	1		9		1	1	2	2	1	2	1	1	2	2
2023-02-02 12:20:45	2023-02-02 12:23:38	0	100	173	1	2023-02-02 12:23:39	R_1othi07r4lAYibP	anonymous	EN	0.9	1		1	2	2	2	1		3		1	3	2	3	3	2		2		1	1	1	1	1	1	1	1	1	1
2023-02-02 12:25:07	2023-02-02 12:26:46	0	100	98	1	2023-02-02 12:26:46	R_28SS3VdoXUFAUWU	anonymous	EN	0.7	2		1	3	2	1	1		1		1	4	3	3	3	2		3		1	1	1	1	1	1	1	1	1	1
2023-02-02 12:28:03	2023-02-02 12:29:22	0	100	78	1	2023-02-02 12:29:22	R_RC6d3t31npYgAeJ	anonymous	EN	0.9	1		2	4	2	3	4		2		1	3	2	3	3	2		2		1	1	1	1	1	1	1	1	1	1
2023-02-02 12:30:31	2023-02-02 12:31:56	0	100	84	1	2023-02-02 12:31:56	R_BzB5mAxarP4rpXb	anonymous	EN	0.9	1		3	4	2	2	2		3		1	3	2	2	4	2		4		1	1	1	1	1	1	1	1	1	1
2023-02-02 12:33:16	2023-02-02 12:34:20	0	100	63	1	2023-02-02 12:34:21	R_UGFGHW8PsCeJSil	anonymous	EN	0.9	2		1	2	2	1	2		1		1	3	2	2	3	2		3		1	1	1	1	1	1	1	1	1	1
2023-02-02 12:37:50	2023-02-02 12:38:55	0	100	64	1	2023-02-02 12:38:55	R_xmBjjHDquUoYGfn	anonymous	EN	0.9	1		2	5	2	1	2		3		1	3	2	3	5	2		3		1	1	1	1	1	1	1	1	1	1
2023-02-02 12:40:07	2023-02-02 12:40:57	0	100	49	1	2023-02-02 12:40:57	R_1NEbZE8pmhObVAN	anonymous	EN	0.9	2		1	3	2	2	4		2		1	4	2	2	3	2		3		1	1	1	1	1	1	1	1	1	1
2023-02-02 12:42:06	2023-02-02 12:42:48	0	100	42	1	2023-02-02 12:42:48	R_24dY0E2dFpTQS9N	anonymous	EN	0.9	1		2	6	2	2	2		2		1	3	2	3	4	2		3		1	1	1	1	1	1	1	1	1	1
2023-02-02 12:42:01	2023-02-02 12:43:12	0	100	71	1	2023-02-02 12:43:13	R_3IAwEwVjJozgJ5D	anonymous	EN	0.9	1		3	8	3	2	2		3		1	3	3	3	5	2		1		1	1	1	1	1	1	1	1	1	1
2023-02-02 12:44:08	2023-02-02 12:44:46	0	100	37	1	2023-02-02 12:44:46	R_3PX1sqktROqIcZy	anonymous	EN	0.9	2		1	2	2	2	5		2		1	3	3	3	5	2		2		1	1	1	1	1	1	1	1	1	1
2023-02-02 12:42:57	2023-02-02 12:47:04	0	100	247	1	2023-02-02 12:47:05	R_2uIZCJfF7ASwAGS	anonymous	EN	0.9	1		3	5	2	3	4		3		1	3	4	3	5	1		9		1	1	1	1	1	2	1	1	1	1
2023-02-02 12:55:21	2023-02-02 12:58:23	0	100	182	1	2023-02-02 12:58:24	R_30e3oO6rxNSJIPu	anonymous	EN	0.9	2		1	3	2	1	3		3		1	4	3	2	4	5		9		5	2	1	1	1	1	1	1	2	1
2023-02-02 12:53:17	2023-02-02 12:58:46	0	100	328	1	2023-02-02 12:58:47	R_1hLxafrXP8UFmRO	anonymous	EN	0.7	2		4	1	2	1	1		2		2	3	2	3	4	3		9		1	2	2	2	1	1	1	2	2	1
2023-02-02 12:57:02	2023-02-02 13:02:09	0	100	307	1	2023-02-02 13:02:09	R_1jiBqmX1DJR514t	anonymous	EN	0.9	1		2	3	2	3	1		3		1	3	3	2	5	3		9		5	1	2	1	1	2	2	2	1	1
2023-02-02 13:00:14	2023-02-02 13:02:41	0	100	147	1	2023-02-02 13:02:42	R_3EXuKcqL6LskXNp	anonymous	EN	0.7	1		1	5	2	1	1		2		1	3	4	3	1	1		9		1	1	1	1	1	1	1	1	1	1
2023-02-02 12:59:08	2023-02-02 13:04:32	0	100	324	1	2023-02-02 13:04:33	R_UbjVkDVxpcZV9cJ	anonymous	EN	0.9	1		3	13	3	3	1		1		2	1	3	2	5	6	Large Dog breed issues	9		5	1	1	1	1	2	1	1	1	1
2023-02-02 13:05:56	2023-02-02 13:08:45	0	100	169	1	2023-02-02 13:08:46	R_1pVD8ZFwi3uGFML	anonymous	EN	0.9	1		1	3	2	1	1		1		1	4	3	3	5	1		9		1	1	1	1	1	2	1	1	1	1
2023-02-02 13:04:54	2023-02-02 13:11:03	0	100	369	1	2023-02-02 13:11:03	R_1kLZx206I309CZy	anonymous	EN	0.9	1		3	4	2	2	4		3		1	4	3	2	4	4		9		1	1	1	1	1	2	1	2	1	1
2023-02-02 13:10:15	2023-02-02 13:11:48	0	100	93	1	2023-02-02 13:11:49	R_1Qiu46zsOdHAoYB	anonymous	EN	0.7	1		1	4	2	1	2		1		1	4	4	3	5	1		9		1	1	1	1	1	1	1	1	1	1
2023-02-02 13:17:27	2023-02-02 13:18:50	0	100	82	1	2023-02-02 13:18:50	R_1pQIu4R3tnknkbY	anonymous	EN	0.9	1		1	3	2	1	2		1		1	3	3	3	4	1		9		1	1	1	1	1	1	1	1	1	1
2023-02-02 13:12:53	2023-02-02 13:22:00	0	100	547	1	2023-02-02 13:22:00	R_4Yq9zDPeJOvEoXD	anonymous	EN	0.9	1		2	3	2	3	1		3		1	3	4	1	1	1		9		1	1	1	2	1	2	1	1	1	1
2023-02-02 13:24:46	2023-02-02 13:29:30	0	100	284	1	2023-02-02 13:29:31	R_31sL7ToJ0ANY3Am	anonymous	EN	0.9	1		3	5	2	3	4		3		1	3	2	2	1	1		9		1	1	1	1	1	2	2	1	1	1
2023-02-02 13:31:47	2023-02-02 13:40:23	0	100	515	1	2023-02-02 13:40:23	R_r0DeFVihbuBrrgZ	anonymous	EN	0.9	1		2	4	2	3	2		2		1	3	2	3	3	5		5		1	1		2	1	2	1		2	1
2023-02-02 13:36:29	2023-02-02 13:41:31	0	100	302	1	2023-02-02 13:41:31	R_3m9pIV6SgNAsMjK	anonymous	EN	0.9	4		3	6	2	3	2		3		1	4	4	2	1	1		9		1	1	1	1	2	1	1	1	1
2023-02-02 13:41:49	2023-02-02 13:48:22	0	100	392	1	2023-02-02 13:48:22	R_sLRg74TQeEhoG09	anonymous	EN	0.9	1		2	7	3	1	1		1		1	3			3	5		9		5	1	1	1	1	2	1	1	1	1
2023-02-02 13:49:47	2023-02-02 13:51:47	0	100	120	1	2023-02-02 13:51:48	R_1rqqClJBhygVRXI	anonymous	EN	0.9	1		2	10	3	1	3		1	Motor neuron disease	2	1	4	1	5	1		9		1	1	1	1	1	1	1	1	1	1
2023-02-02 13:49:57	2023-02-02 13:53:44	0	100	226	1	2023-02-02 13:53:44	R_1NgEzVN0uzA80QF	anonymous	EN	0.9	2		1	10	3	3	1		3		1	2	4	3	1	1		9		1	1	1	1	1	1	1	1	1	1
2023-02-02 13:55:07	2023-02-02 13:57:56	0	100	168	1	2023-02-02 13:57:56	R_305Kdjt5XQQKdpU	anonymous	EN	0.9	1		1	9	3	1	3		1		1	2	4	3	5	3		9		1	1	1	1	1	1	1	1	2	1
2023-02-02 13:56:00	2023-02-02 13:59:32	0	100	211	1	2023-02-02 13:59:32	R_3Pc3mIhyyCZgLPu	anonymous	EN	0.7	1		2	4	2	3	5		3		1	3	3	1	5	4		9		1	1	2	2	1	2	1	2	1	1
2023-02-02 14:00:25	2023-02-02 14:05:42	0	100	317	1	2023-02-02 14:05:42	R_D6U2VkJT7bSqVhf	anonymous	EN	0.9	1		2	11	3	2	2		2		1	3	3	3	3	2		3		1	1	1	1	1	2	1	1	1	1
2023-02-02 14:02:52	2023-02-02 14:06:49	0	100	237	1	2023-02-02 14:06:49	R_2tFDXfK8beqZx2w	anonymous	EN	0.7	1		3	5	2	3	6		3		1	4	3	2	4	4		9		1	1	2	2	1	2	2	2	1	1
2023-02-02 14:05:50	2023-02-02 14:08:07	0	100	136	1	2023-02-02 14:08:07	R_1IsljVlSqwynfMB	anonymous	EN	0.9	1		3	0	1	1	1		1		2	1	4	3	1	1		9		1	1	1	1	1	2	1	1	1	1
2023-02-02 14:07:49	2023-02-02 14:09:47	0	100	118	1	2023-02-02 14:09:48	R_2pLaQ1aEURmD7RR	anonymous	EN	0.9	1		2	3	2	3	3		3		1	3	2	2	4	4		9		1	1	2	2	1	2	1	2	1	1
2023-02-02 14:33:23	2023-02-02 14:35:33	0	100	129	1	2023-02-02 14:35:33	R_Ycuc9oLcX1vAStP	anonymous	EN	0.9	1		2	10	3	3	1		1	Degenerative myelopathy	2	2	2	2	5	1		9		1	1	2	2	1	2	1	1	1	1
2023-02-02 14:35:29	2023-02-02 14:37:35	0	100	126	1	2023-02-02 14:37:36	R_21yUPa0sdGbRzzJ	anonymous	EN	0.9	1		3	12	3	3	1		1		2	2	3	2	5	1		9		1	1	1	1	1	2	1	1	1	1
2023-02-02 14:37:43	2023-02-02 14:39:41	0	100	118	1	2023-02-02 14:39:42	R_eA08tOchJN91i0h	anonymous	EN	1	1		1	15	3	1	1		1	Pug Myelopathy	1	5	3	2	5	5		9		5	1	1	1	1	2	2	1	1	2
2023-02-02 15:02:52	2023-02-02 15:04:32	0	100	100	1	2023-02-02 15:04:32	R_ZCpNAtlyLFgWl5D	anonymous	EN	1	1		1	13	3	3	1		1		2	1	3	2	1	1		9		5	1	1	1	1	1	1	1	1	1
2023-02-02 15:10:10	2023-02-02 15:12:51	0	100	161	1	2023-02-02 15:12:52	R_eD8roIaQYzxIQql	anonymous	EN	1	1		2	9	3	2	2		2		2	3	4	2	5	6	Patience	9		1	2	2	2	1	2	1	1	1	2
2023-02-02 15:17:28	2023-02-02 15:19:36	0	100	128	1	2023-02-02 15:19:37	R_1DZuB2lDJAyY4ly	anonymous	EN	1	1		1	16	3	3	7		1		2	5	4	4	3	5		9		1	1	2	2	1	2	2	2	1	2
2023-02-02 15:53:52	2023-02-02 15:55:10	0	100	77	1	2023-02-02 15:55:11	R_2wNcbYEQzOdpz0M	anonymous	EN	0.9	1		1	16	3	3	3		1		1	1	3	2	1	1		9		1	1	1	2	1	2	1	1	1	1
2023-02-02 15:52:54	2023-02-02 15:58:27	0	100	332	1	2023-02-02 15:58:28	R_11dRehn2UoTOBz3	anonymous	EN	0.7	1		2	Six	2	3	1		2		1	2	4	2	5	2		2		1	1	1	1	1	2	1	1	1	1
2023-02-02 15:56:17	2023-02-02 15:58:35	0	100	138	1	2023-02-02 15:58:36	R_12DQD6ghL7DgPcv	anonymous	EN	0.9	1		2	10	3	3	1		1		2	1	4	2	1	1		9		1	1	1	2	1	2	1	1	1	1
2023-02-02 16:01:40	2023-02-02 16:05:04	0	100	204	1	2023-02-02 16:05:04	R_2zwJiJvMmFAdCbs	anonymous	EN	0.9	1		2	one	2	2	1		2		1	1	3	2	1	2		3		1	1	1	1	1	2	1	1	1	1
2023-02-02 16:06:16	2023-02-02 16:08:59	0	100	162	1	2023-02-02 16:08:59	R_2VF8z5p0izgLjtw	anonymous	EN	0.9	1		3	9	3	3	2		1		2	2	3	2	4	1		9		1	1	2	2	1	2	1	1	1	1
2023-02-02 16:07:09	2023-02-02 16:10:33	0	100	203	1	2023-02-02 16:10:33	R_1Gyqev5OGdwElLn	anonymous	EN	0.9	2		4	six	2	2	1		1		1	1	3	2	1	2		3		1	1	1	1	1		1	1	2	1
2023-02-02 16:13:34	2023-02-02 16:16:16	0	100	161	1	2023-02-02 16:16:16	R_3kMPWoNHnzCufcG	anonymous	EN	0.9	1		1	five	2	2	1		2		1	1	2	1	1	2		3		1	1	1	1	1	2	1	1	1	1
2023-02-02 16:17:53	2023-02-02 16:20:10	0	100	136	1	2023-02-02 16:20:10	R_3DpD8rBr9Vepzfs	anonymous	EN	0.9	1	Pug	1	12.5	3	3	3		1		2	2	4	2	1	1		9		1	1	2	1	1	2	1	1	1	1
2023-02-02 16:19:21	2023-02-02 16:21:35	0	100	133	1	2023-02-02 16:21:35	R_22EbB9OcsjBrrnB	anonymous	EN	0.9	1		1	12	3	3	2		1		2	2	2	1	5	1		9		1	1	1	1	1	2	1	1	1	1
2023-02-02 16:24:41	2023-02-02 16:27:20	0	100	159	1	2023-02-02 16:27:21	R_241PgBtqUwtMtS9	anonymous	EN	0.9	2		1	six	2	3	1		1		1	1	2	2	1	2		2		1	1		1	1	2	1	1	1	1
2023-02-02 16:42:46	2023-02-02 16:45:38	0	100	171	1	2023-02-02 16:45:38	R_3CPcfsUzgM9ekPH	anonymous	EN	0.7	1		2	6	2	3	1		1		2	1	4	1	5	3	Took some time to fine tune the fit	9		1	1	2	2	1	2	2	2	2	1
2023-02-02 17:04:35	2023-02-02 17:06:22	0	100	106	1	2023-02-02 17:06:22	R_TwnxRfDRsvP8hI5	anonymous	EN	0.9	1		3	11	3	3	2		1		1	1	3	2	5	1		9		1	1	2	2	1	2	1	1	1	1
2023-02-02 17:05:57	2023-02-02 17:07:51	0	100	113	1	2023-02-02 17:07:51	R_3JgyLFFmzU3dKIy	anonymous	EN	0.9	1		1	11	3	3	2		1	Myleopathy	2	1	4	1	1	1		9		1	1	1	2	1	1	1	2	1	1
2023-02-02 17:02:46	2023-02-02 17:09:20	0	100	393	1	2023-02-02 17:09:20	R_2qeZgzasm9TjDPK	anonymous	EN	1	1		1	2	2	3	1		1		2	3	4	2	5	5		9		5	1	1	2	2	2	2	2	2	1
2023-02-02 17:37:29	2023-02-02 17:39:11	0	100	102	1	2023-02-02 17:39:11	R_3KD5WBMt2kiHtOO	anonymous	EN	0.9	1		1	10	3	3	2		1		2	1	4	2	1	1		9		1	1	1	1	1	2	1	1	1	1
2023-02-02 17:52:39	2023-02-02 17:55:46	0	100	186	1	2023-02-02 17:55:46	R_9pkhYUzWXRgRP0Z	anonymous	EN	0.9	1		2	12	3	1	3		1		2	1	4	2	1	9	As her degenerative myelopathy progresses, she needs help to get moving	9		1	1	1	1	1	2	1	1	1	1
2023-02-02 18:03:54	2023-02-02 18:05:31	0	100	96	1	2023-02-02 18:05:31	R_1CJ6uWFZRWOsi7T	anonymous	EN	1	1		1	1	2	3	7		7		1	1	3	3	3	2		1		1	1	2	2	1	1	1	1	1	1
2023-02-02 18:29:25	2023-02-02 18:31:11	0	100	106	1	2023-02-02 18:31:12	R_2ROMGdvfeEJAlCk	anonymous	EN	0.7	1		2	6	2	3	1		1		2	2	4	2	1	8	Tipping while playing ball	9		1	1	2	2	1	2	1	1	1	1
2023-02-02 18:37:23	2023-02-02 18:38:47	0	100	84	1	2023-02-02 18:38:48	R_9Rd2bS0OrsmTSQF	anonymous	EN	0.9	1		3	5	2	2	6		1		1	4	2	3	4	2		4		1	2	1	1	2	2	1	3	5	1
2023-02-02 18:43:20	2023-02-02 18:45:54	0	100	153	1	2023-02-02 18:45:54	R_3M69LTn7E3XTDtm	anonymous	EN	1	1		2	16.5	3	3	1		1		2	1	4	1	1	1		9		1	1	2	2	1	2	1	1	1	2
2023-02-02 18:52:34	2023-02-02 18:56:45	0	100	250	1	2023-02-02 18:56:45	R_w6N45kgf99j5CGl	anonymous	EN	0.9																		9		5	1	1	2	1	2	3	2	4	1
2023-02-02 18:57:02	2023-02-02 18:59:46	0	100	163	1	2023-02-02 18:59:46	R_2uPsSPBjG8hbvz1	anonymous	EN	0.9	1		2	12	3	3	2		1		2	1	4	1	1	1		9		1	1	2	2	1	1	1	1	1	1
2023-02-02 19:07:11	2023-02-02 19:08:32	0	100	81	1	2023-02-02 19:08:33	R_3nJFz5xYtMoOH5x	anonymous	EN	0.6	1		3	5	2	3	2		2		1	3	4	1	3	2		6		1	2	1	1	2	1	1	2	4	1
2023-02-02 19:11:41	2023-02-02 19:16:51	0	100	310	1	2023-02-02 19:16:51	R_3KGytgHspXpifq5	anonymous	EN	0.9	1		3	9	3	1	2		2		1	1	1	1	4	2		5		5	1	2	1	1	1	3	1	1	1
2023-02-02 19:14:53	2023-02-02 19:22:53	0	100	479	1	2023-02-02 19:22:53	R_1Q0HU3X30qO7Qw8	anonymous	EN	0.9	1		2	14	3	3	1		1		2	1	3	2	5	4		9		1	2	1	1	1	2	1	2	1	1
2023-02-02 19:24:23	2023-02-02 19:26:13	0	100	110	1	2023-02-02 19:26:13	R_1r7AYWra4CaNsZF	anonymous	EN	0.9	1		2	13	3	3	13	K9 and Eddies, 2 and 4 wheel	1		2	3	4	3	1	1		9		1	1	1	1	1	1	1	1	1	1
2023-02-02 19:22:00	2023-02-02 19:26:35	0	100	275	1	2023-02-02 19:26:36	R_2SxmnaHcTpodwuX	anonymous	EN	0.9	1		3	9	3	3	6		1		1	2	4	3	4	2		4		5	1	2	1	1	1	1	2	5	1
2023-02-02 19:31:24	2023-02-02 19:33:08	0	100	104	1	2023-02-02 19:33:09	R_Ua9AGAhsPF85sgV	anonymous	EN	0.6	1		3	6	2	3	1		3		1	2	2	2	3	2		6		1	2	2	2	2	2	2	2	1	1
2023-02-02 19:32:58	2023-02-02 19:36:33	0	100	214	1	2023-02-02 19:36:33	R_2dtZkIdnVJAukDy	anonymous	EN	1	1		2	15 years old	3	3	2		1		2	1	4	2	1	1		9		1	1	2	2	1	2	1	1	1	1
2023-02-02 19:34:16	2023-02-02 19:37:48	0	100	212	1	2023-02-02 19:37:48	R_10CLWKsYNUEhQEV	anonymous	EN	0.9	1		1	10	3	3	7		2		2	2	3	2	5	5		9		1	1	2	2	1	2	1	1	1	2
2023-02-02 19:40:14	2023-02-02 19:42:55	0	100	160	1	2023-02-02 19:42:55	R_XAGESEbNR154oX7	anonymous	EN	0.9	1		2	15	3	1	1		1	Degenerative Myelopathy	2	2	4	1	5	3		9		1	1	1	1	1	2	1	1	1	1
2023-02-02 19:36:35	2023-02-02 19:43:05	0	100	389	1	2023-02-02 19:43:05	R_etdI9o566HhYuIh	anonymous	EN	1	1		2	12	3	3	2		1	DM	1	2	4	2	5	4	We lost one of the left side "pins" -dropped in the tall grass. From then on we tied bright red yarn to pins to make them easier to find!	9		1	1	2	2	1	1	1	1	1	1
2023-02-02 19:45:46	2023-02-02 19:47:18	0	100	92	1	2023-02-02 19:47:19	R_28Ci9UZRBu0VVrh	anonymous	EN	0.9	1		1	6	2	3	2		1		2	1	3	1	5	1		9		1	1	2	2	1	2	1	1	1	1
2023-02-02 19:52:26	2023-02-02 19:55:21	0	100	175	1	2023-02-02 19:55:22	R_3EKevb2GNuLL7th	anonymous	EN	0.9	1		2	14	3	3	1		1		2	2	4	2	5	1		9		1	1	1	1	1	2	1	1	1	2
2023-02-02 19:55:04	2023-02-02 19:56:26	0	100	81	1	2023-02-02 19:56:26	R_2dGQO52bKlDugnL	anonymous	EN	0.7	1		3	10	3	3	1		1		1	2	4	1	4	2		4		5	2	2	1	1	2	3	2	1	1
2023-02-02 19:55:43	2023-02-02 19:56:54	0	100	71	1	2023-02-02 19:56:55	R_1eREwzAYBnWBMp9	anonymous	EN	0.6	1		3	8	3	3	5		1		1	1	1	2	4	2		3		5	2	1	1	1	1	3	2	3	1
2023-02-02 19:53:57	2023-02-02 19:58:23	0	100	265	1	2023-02-02 19:58:23	R_1opO13Kvf7RAQgJ	anonymous	EN	1	1		2	13	3	1	3		1	Degenerative Myelopathy	2	1	4	2	5	1		9		1	1	1	1	1	2	1	1	1	1
2023-02-02 19:54:21	2023-02-02 20:01:59	0	100	457	1	2023-02-02 20:01:59	R_2OTHy3KPaATVRQj	anonymous	EN	0.8	1		3	6	2	1	2		2		1	3	2	1	3	2		4		5	2	2	1	2	1	1	1	5	1
2023-02-02 20:07:24	2023-02-02 20:09:50	0	100	146	1	2023-02-02 20:09:51	R_2QKEbm2jpbp0UE6	anonymous	EN	0.8	1		2	14	3	3	2		1	DM	2	2	3	2	5	1		9		1	1	1	1	1	1	1	1	1	1
2023-02-02 20:08:12	2023-02-02 20:10:00	0	100	108	1	2023-02-02 20:10:00	R_qEpdg4Sjq6I2ktX	anonymous	EN	0.8	1		2	9	3	3	1		1	Degenerative myelopathy	2	4	3	2	5	2		2		1	1	1	1	1	2	1	3	1	1
2023-02-02 20:07:54	2023-02-02 20:11:43	0	100	229	1	2023-02-02 20:11:44	R_1r82pRZXjrJBvMs	anonymous	EN	0.8	1		1	5	2	3	7		1		2	1	3	3	5	3	The front strap would drop off his chest. Had to feed it through his collar. Dachshund	9		1	1	1	2	1	1	1	1	1	1
2023-02-02 20:10:29	2023-02-02 20:11:45	0	100	75	1	2023-02-02 20:11:45	R_3EKXH5UkXUNYrNi	anonymous	EN	0.5	1		3	8	3	2	4		3		1	1	1	3	4	2		1		5	2	2	1	2	1	3	1	4	1
2023-02-02 20:12:34	2023-02-02 20:19:59	0	100	444	1	2023-02-02 20:19:59	R_1Nkq3eleOVcrdNY	anonymous	EN	0.8	1		2	10	3	3	1		1		2	3	3	2	5	3	Took a while to fit, he is stubborn and only used it when HE wants. Hard to fit. Took time to get it right. Still scrapes his back foot when in it.	1		5	1	1	1	1	2	1	2	1	1
2023-02-02 20:21:20	2023-02-02 20:25:13	0	100	232	1	2023-02-02 20:25:13	R_2q3pNiui99R0lr6	anonymous	EN	0.8	1		2	2	2	1	7		4		2	3	2	1	4	1		1		1	1	2	2	2	1	2	2	3	1
2023-02-02 20:32:07	2023-02-02 20:34:53	0	100	166	1	2023-02-02 20:34:53	R_3NQUDVIH80WBVHX	anonymous	EN	0.7	1		1	1	2	1	1		2		2	3	1	1	1	1		9		1	2	2	2	1	1	2	2	4	1
2023-02-02 20:35:04	2023-02-02 20:36:16	0	100	72	1	2023-02-02 20:36:16	R_1fa4Ylme2UiBNIS	anonymous	EN	0.6	1		3	9	3	2	3		3		1	1	2	1	2	2		1		1	1	2	2	2	2	3	3	1	1
2023-02-02 20:37:42	2023-02-02 20:39:21	0	100	98	1	2023-02-02 20:39:21	R_2rwJxMCc95f6dmq	anonymous	EN	0.8	1		2	9	3	3			1		2	1	4	2	1	1		9		1	1	1	1	1	2	1	1	1	2
2023-02-02 20:38:46	2023-02-02 20:41:42	0	100	176	1	2023-02-02 20:41:43	R_1eOZoGojZGND3gV	anonymous	EN	1	1		1	1.5 years	2	2	2		1	T12/13 fracture when she was 16 weeks old which paralyzed her back legs	1	1	4	2	1	1		9		1	1	2	2	1	2	1	1	1	1
2023-02-02 20:44:22	2023-02-02 20:46:42	0	100	140	1	2023-02-02 20:46:43	R_29tOidFvb2HimFE	anonymous	EN	0.9	1		2	14	3	1	3		1	degenerative myleopathy	2	1	3	2	4	1		9		1	2	1	1	1	2	1	1	1	1
2023-02-02 20:45:41	2023-02-02 20:47:00	0	100	79	1	2023-02-02 20:47:00	R_2QYtUNSClKiWrk6	anonymous	EN	0.6	1		3	9	3	1	5		1		1	2	3	1	4	2		3		5	1	1	1	1	2	3	2	3	1
2023-02-02 20:25:29	2023-02-02 20:48:12	0	100	1362	1	2023-02-02 20:48:12	R_2fxKvuK94U0SxTX	anonymous	EN	0.9	1		3	7	3	3	2		2		1	1	1	1	3	2		5		1	1	1	2	1	2	1	3	2	1
2023-02-02 20:46:58	2023-02-02 20:48:23	0	100	84	1	2023-02-02 20:48:23	R_297ap33A6BHrN0P	anonymous	EN	0.6	1		3	6	2	1	4		1		1	4	2	3	5	2		3		5	2	2	1	2	2	3	2	1	1
2023-02-02 20:45:34	2023-02-02 20:49:19	0	100	225	1	2023-02-02 20:49:19	R_2Y3NnANbAUPfRJE	anonymous	EN	0.8	1		3	10	3	1	6		3		1	3	3	2	5	2		7		5	1	1	1	2	1	2	3	5	1
2023-02-02 20:48:20	2023-02-02 20:50:26	0	100	125	1	2023-02-02 20:50:26	R_3PaWp5GpgxW8MTM	anonymous	EN	0.7	1		1	2	2	1	3		2		1	3	1	2	4	1		2		5	1	1	1	1	1	2	3	2	1
2023-02-02 20:48:41	2023-02-02 20:50:50	0	100	128	1	2023-02-02 20:50:50	R_3s6zNgooJg5Ihi8	anonymous	EN	0.8	1		2	14	3	1	1		1	DM	2	1	4	3	5	1		9		1	1	1	1	1	1	1	1	1	1
2023-02-02 20:48:38	2023-02-02 20:51:10	0	100	152	1	2023-02-02 20:51:10	R_2zGSm56OEp85DaB	anonymous	EN	1	1		2	2	2	3	1		1		2	2	4	3	1	1		9		1	1	1	1	1	1	1	1	1	1
2023-02-02 20:50:41	2023-02-02 20:52:34	0	100	112	1	2023-02-02 20:52:34	R_1in9UcmNYtrPgY0	anonymous	EN	0.8	1		3	10	3	2	5		3		1	1	1	3	3	2		7		5	2	2	2	2	2	2	2	1	1
2023-02-02 20:54:19	2023-02-02 20:55:39	0	100	80	1	2023-02-02 20:55:39	R_sdqjd9FOE4PNEUF	anonymous	EN	0.7	1		3	8	3	2	3		1		1	4	2	1	5	2		7		1	2	1	2	1	2	2	3	5	1
2023-02-02 20:55:18	2023-02-02 20:58:54	0	100	215	1	2023-02-02 20:58:54	R_3gO8jdVBp99B5DO	anonymous	EN	0.7	2		1	2	2	1	7				2	2	1	1	1	4		9		1	1	2	1	1	1	2	2	2	1
2023-02-02 20:54:19	2023-02-02 20:58:54	0	100	275	1	2023-02-02 20:58:55	R_1QzJ3hrK3E0D80w	anonymous	EN	0.8	2		1	1	2	1	6		4		2	2	2	2	5	3		9		1	1	1	2	1	1	2	2	2	1
2023-02-02 20:54:18	2023-02-02 20:58:57	0	100	279	1	2023-02-02 20:58:58	R_xADfUdbPi4qMEGl	anonymous	EN	0.9	2		1	3	2	1	6		4		1	2	1	1	1	1		9		1	1	2	1	1	1	2	2	2	2
2023-02-02 21:02:24	2023-02-02 21:05:32	0	100	187	1	2023-02-02 21:05:32	R_1Fze1RalwjGTSc8	anonymous	EN	0.8	1		2	4	2	1	7		4		2	2	2	1	5	5		9		1	1	1	1	1	1	2	1	1	1
2023-02-02 21:02:22	2023-02-02 21:05:33	0	100	190	1	2023-02-02 21:05:33	R_27B8veAdIpHwKDq	anonymous	EN	0.8	1		2	3	2	1	7		4		2	1	1	1	5	1		7		1	1	1	1	1	1	1	2	1	1
2023-02-02 21:05:22	2023-02-02 21:07:39	0	100	136	1	2023-02-02 21:07:40	R_1jZ1DKpn4mK7YQi	anonymous	EN	0.9	1		2	12	3	3	3		2		2	5	2	4	2	5		9		5	1	2	2	2	1	2	2	2	1
2023-02-02 21:07:26	2023-02-02 21:10:50	0	100	204	1	2023-02-02 21:10:50	R_33sdmnbM3Uki8Q3	anonymous	EN	0.8	2		1	2	2	2	5		2		1	1	3	2	5	1		1		1	1	1	1	1	1	2	1	2	1
2023-02-02 21:07:36	2023-02-02 21:10:50	0	100	194	1	2023-02-02 21:10:51	R_1kN3oGKD6gLcjmA	anonymous	EN	0.7	2		1	1	2	2	6		2		1	1	1	1	5	2		9		1	1	1	1	1	1	1	1	1	1
2023-02-02 21:09:08	2023-02-02 21:11:46	0	100	157	1	2023-02-02 21:11:46	R_3lQSJIEd6lbNs1u	anonymous	EN	0.8	1		3	2	2	3	1		1		2	1	4	2	5	2	Rash inside his thigh	2	Inside thighs	1	1	2	2	1	2	1	1	1	2
2023-02-02 21:11:46	2023-02-02 21:14:01	0	100	134	1	2023-02-02 21:14:02	R_21j2t1yytVjLPaH	anonymous	EN	0.9	1		2	12.5	3	3	1		1		2	2	4	2	5	6	Weather such as snow	9		1	1	1	1	1	1	1	1	1	1
2023-02-02 21:20:44	2023-02-02 21:21:55	0	100	71	1	2023-02-02 21:21:56	R_3JyDUHF7f6KjJts	anonymous	EN	0.8	1		2	12	3	3	2		1		1	2	3	1	1	1		9		1	1	1	2	1	2	1	1	1	1
2023-02-02 21:31:39	2023-02-02 21:37:13	0	100	333	1	2023-02-02 21:37:13	R_29hnq3MuoyghuRg	anonymous	EN	0.8	1		1	14.5	3	3	2		1		2	2	3	2	5	2		1		1	1	1	2	1	2	1	1	1	2
2023-02-02 21:40:29	2023-02-02 21:43:23	0	100	173	1	2023-02-02 21:43:23	R_1kNgc8LRxP1jvuv	anonymous	EN	0.9	1		1	12	3	3	1		1	Pug Myelopathy	2	3	3	2	5	1		9		1	1	2	2	1	2	1	1	1	1
2023-02-02 21:41:42	2023-02-02 21:44:44	0	100	182	1	2023-02-02 21:44:45	R_1QcGy5V7x8vnuoB	anonymous	EN	0.8	1		2	11	3	3	2		1	Degenerative myelopathy	2	1	4	2	1	1		9		1	1	1	1	1	1	1	1	1	1
2023-02-02 22:03:10	2023-02-02 22:04:24	0	100	74	1	2023-02-02 22:04:25	R_1LSE9L9J0mgVbW3	anonymous	EN	0.6	1		3	9	3	3	5		2		1	4	1	3	1	2		5		1	2	2	1	1	2	2	2	4	1
2023-02-02 22:02:31	2023-02-02 22:04:59	0	100	147	1	2023-02-02 22:04:59	R_1n6g3xaxjr85kJE	anonymous	EN	0.6	1		1	2	2	3	3		3		1	3	4	3	4	1		9		1	1	1	2	2	1	1	1	1	1
2023-02-02 22:08:53	2023-02-02 22:10:14	0	100	80	1	2023-02-02 22:10:14	R_2qkrceSZdyLKSDz	anonymous	EN	0.7	1		3	10	3	3	3		2		1	1	2	3	2	2		4		1	1	1	2	2	1	1	2	1	1
2023-02-02 22:16:15	2023-02-02 22:18:51	0	100	155	1	2023-02-02 22:18:51	R_3NFhEXVHCgg4J7e	anonymous	EN	1	1		3	deceased	4	3	1		1		2	1	4	3	4	2		2		1	1	1	1	1	2	1	1	1	1
2023-02-02 22:18:01	2023-02-02 22:21:41	0	100	220	1	2023-02-02 22:21:42	R_1lyuhoMVMC5DH2z	anonymous	EN	0.9	1		2	13	3	3	1		1	DM	2	3	3	1	5	5		9		1	1	2	2	1	2	1	1	1	1
2023-02-02 22:11:23	2023-02-02 22:22:49	0	100	686	1	2023-02-02 22:22:50	R_3FPcQIXwA2Ho3JC	anonymous	EN	0.6	1		2	5	2	2	4		3		1	3	2	2	5	2		3		1	1	1	2	1	2	2	2	2	1
2023-02-02 22:08:18	2023-02-02 22:23:22	0	100	904	1	2023-02-02 22:23:23	R_2VIM44VZu49savn	anonymous	EN	0.8	1		2	4	2	3	6		1		1	2	2	2	4	3		9		1	1	1	2	1	2	1	2	2	1
2023-02-02 22:11:32	2023-02-02 22:24:41	0	100	789	1	2023-02-02 22:24:42	R_1kNtSOeG6nuoqLB	anonymous	EN	0.7	1		2	7	3	2	2		1		1	3	3	3	1	2		7		1	1	1	1	1	2	2	2	2	1
2023-02-02 22:08:25	2023-02-02 22:25:03	0	100	997	1	2023-02-02 22:25:03	R_DUDQ8ixQpQ1YkSJ	anonymous	EN	0.8	2		4	5	2	3	7		3		1	4	2	2	4	5		9		1	1	1	1	1	1	1	1	2	1
2023-02-02 22:11:29	2023-02-02 22:25:17	0	100	828	1	2023-02-02 22:25:17	R_2ZVzDzcaXfH4rSy	anonymous	EN	0.7	1		1	7	3	2	5		1		1	3	2	2	5	1		9		1	1	1	1	1	2	1	2	1	1
2023-02-02 22:11:31	2023-02-02 22:25:31	0	100	839	1	2023-02-02 22:25:31	R_3D7w0QA1oaeWnbf	anonymous	EN	0.6	1		1	4	2	3	2		3		1	3	3	3	1	3		9		1	1	1	1	1	2	2	2	2	1
2023-02-02 22:11:33	2023-02-02 22:25:43	0	100	850	1	2023-02-02 22:25:44	R_3noWv4rdx2u7oaT	anonymous	EN	0.6	1		1	4	2	3	7		3			3	2	2	4	1		9		1	1	1	1	2	1	2	2	1	1
2023-02-02 22:21:06	2023-02-02 22:25:56	0	100	290	1	2023-02-02 22:25:57	R_UX84arm0HvTkVRn	anonymous	EN	0.8	1		3	10	3	1	2		2		1	2	3	2	5	2		4		1	1	2	2	1	2	2	3	2	1
2023-02-02 22:11:35	2023-02-02 22:25:58	0	100	863	1	2023-02-02 22:25:59	R_2Yzhv1URhBC3WdE	anonymous	EN	0.7	1		2	5	2	2	2		2		1	3	3	3	5	4		9		1	1	1	1	1	1	2	2	1	1
2023-02-02 22:08:51	2023-02-02 22:26:16	0	100	1044	1	2023-02-02 22:26:16	R_2tzhcx2RbQWFo3G	anonymous	EN	0.8	1		2	5	2	3	2		2		2	3	2	2	4	1		9		1	1	1	1	1	1	2	2	2	1
2023-02-02 22:26:57	2023-02-02 22:28:04	0	100	67	1	2023-02-02 22:28:04	R_uqRjcL9ElNzQbHX	anonymous	EN	0.7	1		3	6	2	2	6		2		1	1	2	1	3	2		4		1	2	2	2	1	1	1	1	1	1
2023-02-02 22:26:40	2023-02-02 22:28:05	0	100	84	1	2023-02-02 22:28:05	R_2dW866KUqimGPph	anonymous	EN	0.5	1		3	10	3	3	5		2		1	3	4	3	5	2		5		5	2	1	1	2	1	1	2	3	1
2023-02-02 22:27:06	2023-02-02 22:28:27	0	100	80	1	2023-02-02 22:28:27	R_2f1alSG9LKbgnHw	anonymous	EN	0.7	1		3	10	3	1	2		2		1	2	1	2	2	2		6		5	1	1	2	1	1	2	2	3	1
2023-02-02 22:37:57	2023-02-02 22:40:46	0	100	168	1	2023-02-02 22:40:47	R_1l6pnc36ACZ5Xzn	anonymous	EN	0.9	1		2	12	3	2	1		1		1	2	3	2	5	8	Tipping over	9		1	1	1	1	1	2	1	2	1	2
2023-02-02 22:46:11	2023-02-02 22:49:45	0	100	213	1	2023-02-02 22:49:45	R_xAgyWZaP3ZING01	anonymous	EN	1	1		3	9	3	1	2		1	Degenerative myleopathy	2	2	3	3	5	1		9		5	1	1	1	1	2	1	3	1	1
2023-02-02 22:48:09	2023-02-02 22:49:56	0	100	107	1	2023-02-02 22:49:56	R_1OK01Srn4xHv1Ub	anonymous	EN	0.6	2		4	3	2	2	6		2		1	3	4	3	4	1		9		1	1	1	1	1	1	1	1	1	1
2023-02-02 22:39:51	2023-02-02 22:50:22	0	100	630	1	2023-02-02 22:50:22	R_2zOnTtUGxwGMpIh	anonymous	EN	0.6	1		1	4	2	3	3		2		1	3	3	3	5	4		9		1	1	1	2	1	2	2	2	2	1
2023-02-02 22:39:14	2023-02-02 22:50:40	0	100	686	1	2023-02-02 22:50:40	R_2w5hEZaBCCyM9yJ	anonymous	EN	0.8	1		2	5	2	3	4		1		1	3	3	2	5	1		9		1	1	2	1	2	1	2	1	1	1
2023-02-02 22:39:18	2023-02-02 22:51:39	0	100	741	1	2023-02-02 22:51:40	R_1F56D9lIOdR9Y8W	anonymous	EN	0.8	1		1	2	2	3	7		9		1	3	2	2	4	1		9		1	1	1	2	1	2	2	2	2	1
2023-02-02 22:40:17	2023-02-02 22:52:22	0	100	724	1	2023-02-02 22:52:22	R_r2dbP4FgMsaZGj7	anonymous	EN	0.6	1		2	3	2	2	7		2		1	3	2	2	5	1		9		1	1	1	2	1	2	2	1	2	1
2023-02-02 22:40:20	2023-02-02 22:52:38	0	100	737	1	2023-02-02 22:52:38	R_1DTndydWNDgCuqm	anonymous	EN	0.6	1		2	5	2	2	2		2		2	4	2	3	4	1		9		1	1	2	2	1	2	2	2	3	1
2023-02-02 22:40:22	2023-02-02 22:52:53	0	100	750	1	2023-02-02 22:52:53	R_sGA24dYQNS7Ic7f	anonymous	EN	0.6	1		1	7	3	2	4		3		1	3	3	3	5	4		9		1	1	1	1	1	1	2	2	2	1
2023-02-02 22:40:24	2023-02-02 22:53:14	0	100	770	1	2023-02-02 22:53:14	R_QmFLcgA32DN6ukN	anonymous	EN	0.6	1		1	2	2	3	7		3		1	3	1	2	4	1		9		1	1	2	2	1	2	2	2	1	1
2023-02-02 22:39:44	2023-02-02 22:53:36	0	100	832	1	2023-02-02 22:53:36	R_2f1fdt01Ae2IbIx	anonymous	EN	0.8	1		1	6	2	3	4		3		2	3	2	3	1	1		9		1	2	1	2	1	2	2	2	2	1
2023-02-02 23:24:26	2023-02-02 23:29:57	0	100	331	1	2023-02-02 23:29:57	R_21sPERGBeAMJR59	anonymous	EN	0.8	1		2	5	2	2	2		2		1	2	1	2	4	2		3		1	1	1	2	2	1	2	2	1	1
2023-02-02 23:36:39	2023-02-02 23:38:02	0	100	82	1	2023-02-02 23:38:02	R_3lQFmRDzcX4Rh5P	anonymous	EN	0.6	1		3	7	3	2	4		1		1	3	2	2	5	2		7		5	1	1	2	1	2	2	1	1	1
2023-02-02 23:43:18	2023-02-02 23:44:39	0	100	81	1	2023-02-02 23:44:40	R_6qWMfXYHuwRcvp7	anonymous	EN	0.7	1		3	5	2	2	1		2		1	3	1	2	3	2		2		1	2	2	2	1	1	3	3	5	1
2023-02-02 23:59:00	2023-02-03 00:00:19	0	100	79	1	2023-02-03 00:00:19	R_2ZHrGBQ7xcubqX3	anonymous	EN	0.5	1		3	8	3	2	2		3		1	1	4	2	3	2		6		5	1	2	2	1	1	1	3	4	1
2023-02-02 23:59:06	2023-02-03 00:00:47	0	100	100	1	2023-02-03 00:00:47	R_1jDOSJQT2JIBNmz	anonymous	EN	0.9	1		3	5	2	2	3		3		1	2	1	3	3	2		3		1	2	2	1	2	1	1	3	2	1
2023-02-03 00:00:04	2023-02-03 00:01:32	0	100	87	1	2023-02-03 00:01:32	R_3I0HkjHcC6iD0s5	anonymous	EN	0.8	1		1	17	3	1	2		1		1	1	3	1	5	6	He would not walk in it but liked standing in it	9		5	1	1	1	2	2	1	1	1	1
2023-02-03 00:03:14	2023-02-03 00:06:47	0	100	212	1	2023-02-03 00:06:47	R_2c59w95RNQtnUCy	anonymous	EN	0.6	1		2	6	2	3	1		3		1	2	1	2	5	2		2		1	1	2	2	2	2	2	2	2	1
2023-02-03 00:05:26	2023-02-03 00:08:46	0	100	200	1	2023-02-03 00:08:47	R_2EfRFRco3FemgvB	anonymous	EN	0.8	1		1	10	3	2	14	OrthoPets	6	Born without front limbs	2	3	4	1	5	1		9		1	2	2	2	1	1	2	2	2	1
2023-02-03 00:09:59	2023-02-03 00:11:13	0	100	74	1	2023-02-03 00:11:14	R_2rITFHskCdwY5kK	anonymous	EN	0.6	1		3	8	3	3	3		3		1	2	1	3	2	2		3		5	1	2	1	1	2	1	1	3	1
2023-02-03 00:10:42	2023-02-03 00:12:51	0	100	128	1	2023-02-03 00:12:51	R_1FfbqqPcSAXw6UB	anonymous	EN	0.8	1		3	5	2	1	3		1		1	2	2	2	5	2		1		5	2	2	1	1	2	1	1	3	1
2023-02-03 00:12:28	2023-02-03 00:14:43	0	100	134	1	2023-02-03 00:14:43	R_1N2lGjspZ9b17tI	anonymous	EN	0.5	1		2	two	2	2	3		2		1	3	3	2	3	2		3		1	1	2	2	2	1	1	1	1	1
2023-02-03 00:13:07	2023-02-03 00:18:14	0	100	307	1	2023-02-03 00:18:15	R_2R4hbTtO6JJjYci	anonymous	EN	0.8	1		3	10	3	3	2		1		1	1	3	3	5	2		5		5	1	1	2	1	1	1	3	5	1
2023-02-03 00:17:14	2023-02-03 00:18:34	0	100	80	1	2023-02-03 00:18:35	R_1o5puq7AkPG16Ii	anonymous	EN	0.7	1		3	6	2	3	2		3		1	3	1	2	1	2		5		1	1	1	2	1	1	2	1	2	1
2023-02-03 00:43:21	2023-02-03 00:44:38	0	100	77	1	2023-02-03 00:44:38	R_3h0aFJzcaaIecse	anonymous	EN	0.6	1		3	10	3	1	2		1		1	3	4	3	1	2		1		1	2	2	2	1	2	1	2	4	1
2023-02-03 00:56:21	2023-02-03 00:58:14	0	100	112	1	2023-02-03 00:58:14	R_1GOnFxYC8GID4is	anonymous	EN	0.9	1		3	10	3	3	5		1		1	4	4	1	5	2		5		5	1	1	2	2	2	3	2	3	1
2023-02-03 00:58:16	2023-02-03 00:59:34	0	100	77	1	2023-02-03 00:59:34	R_2WPFcpFYr5X9YVT	anonymous	EN	0.7	1		3	10	3	3	6		3		1	3	1	2	3	2		7		1	1	1	1	2	1	3	1	2	1
2023-02-03 00:59:08	2023-02-03 01:00:33	0	100	85	1	2023-02-03 01:00:33	R_278qXAuRHkukKYc	anonymous	EN	0.5	1		3	9	3	3	3		1		1	1	2	2	2	2		7		1	1	2	1	1	2	1	3	3	1
2023-02-03 00:59:51	2023-02-03 01:01:10	0	100	79	1	2023-02-03 01:01:10	R_UuRwBCVUKA7730Z	anonymous	EN	0.5	1		3	7	3	1	3		3		1	1	2	1	4	2		5		5	1	1	1	2	1	2	3	3	1
2023-02-03 01:01:31	2023-02-03 01:02:43	0	100	72	1	2023-02-03 01:02:44	R_3I4DyNKOuenBO3c	anonymous	EN	0.5	1		3	9	3	3	6		2		1	4	3	1	3	2		5		1	1	1	1	2	1	1	2	2	1
2023-02-03 01:18:11	2023-02-03 01:19:23	0	100	71	1	2023-02-03 01:19:24	R_3lKCtvYRsaOFG3J	anonymous	EN	0.5	1		3	6	2	3	2		1		1	3	2	3	4	2		6		5	2	1	1	2	2	2	1	3	1
2023-02-03 01:23:51	2023-02-03 01:27:58	0	100	246	1	2023-02-03 01:27:58	R_2VgtSrhP5wYGdRq	anonymous	EN	0.9	1		2	10	3	3	1		1		2	2	4	3	1	1		9		1	1	1	1	1	1	1	1	1	1
2023-02-03 01:35:32	2023-02-03 01:37:37	0	100	125	1	2023-02-03 01:37:38	R_6Sh2usrN2ygCsDf	anonymous	EN	0.8	1		3	10	3	3	1		1		2	2	4	3	4	2	The harness rubbed his hair off, but he loved the cart	8		1	1	1	1	1	2	1	1	1	1
2023-02-03 00:49:37	2023-02-03 01:44:47	0	100	3309	1	2023-02-03 01:44:47	R_1B5hytoBvuiW06Z	anonymous	EN	0.6	2		4	3	2	2	7		4		2	4	1	1	4	1		9		1	1	1	1	1	1	2	2	3	1
2023-02-03 01:47:52	2023-02-03 01:49:09	0	100	77	1	2023-02-03 01:49:10	R_12zqYQMWTDF0zNv	anonymous	EN	0.5	1		3	10	3	1	6		3		1	2	2	2	3	2		3		5	1	1	2	2	2	3	3	1	1
2023-02-03 01:48:44	2023-02-03 01:51:20	0	100	156	1	2023-02-03 01:51:20	R_2SGez9qgJWAP4XV	anonymous	EN	0.6	1		1	6	2	2	2		1		1	3	2	3	5	2		7		1	1	2	2	2	2	2	2	1	1
2023-02-03 01:54:40	2023-02-03 01:55:55	0	100	75	1	2023-02-03 01:55:55	R_3lYsgXhhVvyC8w7	anonymous	EN	0.5	1		3	5	2	1	5		3		1	2	2	2	2	2		7		5	1	1	1	1	1	3	3	2	1
2023-02-03 01:59:29	2023-02-03 02:00:54	0	100	84	1	2023-02-03 02:00:54	R_2aVVIYFNljKMnjq	anonymous	EN	0.5	1		3	10	3	3	3		3		1	1	4	2	1	2		2		5	2	2	2	2	2	2	3	4	1
2023-02-03 02:28:52	2023-02-03 02:31:47	0	100	175	1	2023-02-03 02:31:48	R_1Ljwvpfm9rMl8GY	anonymous	EN	0.9	1		1	13	3	3	1		1		2	3	2	1	4	1		9		1	1	2	1	1	2	2	2	2	1
2023-02-03 02:29:46	2023-02-03 02:36:06	0	100	380	1	2023-02-03 02:36:06	R_277MOkR8PFJwDbX	anonymous	EN	0.5	2		4	7	3	2			4		1	4	4	3	2	5		9		1	1	1	2	1	2	1	1	1	1
2023-02-03 02:29:41	2023-02-03 02:36:44	0	100	422	1	2023-02-03 02:36:44	R_3fHL8tMj8nRwhC5	anonymous	EN	0.8	2		4	3	2	1	3		3		1	4	3	1	3	5		9		1	1	2	2	2	1	1	1	1	1
2023-02-03 02:44:55	2023-02-03 02:46:05	0	100	69	1	2023-02-03 02:46:05	R_1GQ94w6p8edj7eu	anonymous	EN	0.5	1		3	7	3	1	1		2		1	4	3	3	3	2		6		1	2	2	2	2	1	3	3	1	1
2023-02-03 02:41:44	2023-02-03 02:46:49	0	100	304	1	2023-02-03 02:46:50	R_Xj4HmmWhi4XVrb3	anonymous	EN	0.8	1		3	9	3	2	4		2		1	4	4	2	4	2		3		5	1	2	2	2	2	3	1	2	1
2023-02-03 02:38:30	2023-02-03 02:47:30	0	100	540	1	2023-02-03 02:47:30	R_WqHAHn6pGhjDfih	anonymous	EN	0.8	1		3	7	3	1	2		1		1	1	3	2	4	2		2		1	1	2	2	1	2	3	3	2	1
2023-02-03 02:47:18	2023-02-03 02:48:40	0	100	82	1	2023-02-03 02:48:40	R_2sSIcU825KySHt5	anonymous	EN	0.5	1		3	5	2	3	3		2		1	2	3	1	5	2		5		1	1	1	2	1	1	1	1	1	1
2023-02-03 02:49:51	2023-02-03 02:51:07	0	100	76	1	2023-02-03 02:51:08	R_296uCN7teoOHam0	anonymous	EN	0.5	1		3	10	3	3	2		3		1	1	3	3	4	2		6		5	1	2	2	1	1	2	3	3	1
2023-02-03 02:47:45	2023-02-03 02:51:08	0	100	203	1	2023-02-03 02:51:09	R_2YR2fD7EFr5urRk	anonymous	EN	0.9	1		3	8	3	2	2		1		1	2	3	2	1	2		1		1	2	2	1	1	2	2	3	2	1
2023-02-03 02:48:31	2023-02-03 02:51:12	0	100	161	1	2023-02-03 02:51:13	R_3qTEXDgOUB8OiIs	anonymous	EN	0.8	1		3	10	3	1	3		3		1	4	3	1	1	2		7		1	1	1	2	1	2	3	3	3	1
2023-02-03 02:49:39	2023-02-03 02:51:27	0	100	108	1	2023-02-03 02:51:27	R_2Y6bhijTFJBYM9o	anonymous	EN	0.9	1		3	10	3	3	4		1		1	4	1	3	4	2		1		5	1	1	2	2	1	1	1	3	1
2023-02-03 02:55:43	2023-02-03 03:00:43	0	100	299	1	2023-02-03 03:00:43	R_32WlhFEiAyEg5PC	anonymous	EN	0.8	1		2	9yrs7mths	3	1	1		1	Degenerative Myelopathy	2	2	4	2	3	1		9		1	1	1	1	1	2	1	1	1	2
2023-02-03 02:58:20	2023-02-03 03:02:38	0	100	258	1	2023-02-03 03:02:38	R_3G7W1pC037vZ43C	anonymous	EN	0.9	1		3	8	3	2	2		1		1	2	4	2	4	2		2		1	1	2	2	1	2	3	2	2	1
2023-02-03 03:02:15	2023-02-03 03:02:48	0	100	33	1	2023-02-03 03:02:49	R_2798dLKAg7Sc5sL	anonymous	EN	0.6	2		1	3	2	2	3		2		1	3	2	3	5	3		3		1	1	1	1	1	1	1	1	1	1
2023-02-03 03:02:15	2023-02-03 03:02:48	0	100	33	1	2023-02-03 03:02:49	R_qEKZJ7wUc00gcV3	anonymous	EN	0.6	2		1	3	2	2	3		2		1	3	2	3	5	3		3		1	1	1	1	1	1	1	1	1	1
2023-02-03 03:02:11	2023-02-03 03:02:48	0	100	37	1	2023-02-03 03:02:49	R_Pvckd9e3lnawWcN	anonymous	EN	0.8	2		1	3	2	2	3		2		1	3	2	3	5	3		3		1	1	1	1	1	1	1	1	1	1
2023-02-03 03:02:15	2023-02-03 03:02:49	0	100	33	1	2023-02-03 03:02:49	R_22qUgV0oliDP1Gi	anonymous	EN	0.6	2		1	3	2	2	3		2		1	3	2	3	5	3		3		1	1	1	1	1	1	1	1	1	1
2023-02-03 03:04:21	2023-02-03 03:05:11	0	100	50	1	2023-02-03 03:05:11	R_307sUs0pI3MmgQJ	anonymous	EN	0.8	2		2	3	2	2	4		2		1	2	2	2	5	2		2		5	1	2	1	1	2	2	3	1	1
2023-02-03 03:04:21	2023-02-03 03:05:11	0	100	50	1	2023-02-03 03:05:11	R_3HRNzNxoM8D6N3i	anonymous	EN	0.8	2		2	3	2	2	4		2		1	2	2	2	5	2		2		5	1	2	1	1	2	2	3	1	1
2023-02-03 03:04:45	2023-02-03 03:05:11	0	100	26	1	2023-02-03 03:05:11	R_2VkYlLgzE0Wya4s	anonymous	EN	0.6	2		2	3	2	2	4		2		1	2	2	2	5	2		2		5	1	2	1	1	2	2	3	1	1
2023-02-03 03:04:45	2023-02-03 03:05:13	0	100	27	1	2023-02-03 03:05:13	R_po8ZwlEMlXBlkDT	anonymous	EN	0.6			2	3	2	2	4		2		1	2	2	2	5	2		2		1	2	2	2	1	1	2	1	5	2
2023-02-03 03:06:00	2023-02-03 03:06:29	0	100	28	1	2023-02-03 03:06:29	R_2WD54u7MMxfqOOS	anonymous	EN	0.6	2		1	3	2	1	3		3		1	3	2	2	3	2		3		1	1	1	1	1	1	1	1	1	1
2023-02-03 03:04:24	2023-02-03 03:07:04	0	100	159	1	2023-02-03 03:07:04	R_2tx7JlKcRiegNNx	anonymous	EN	0.9	2		2	3	2	1	3		3		1	3	3	3	4	3		4		1	2	1	1	1	1	1	1	1	1
2023-02-03 03:04:24	2023-02-03 03:07:04	0	100	159	1	2023-02-03 03:07:04	R_1exYficpaWN73R3	anonymous	EN	0.8	2		2	3	2	1	3		3		1	3	3	3	4	3		4		1	2	1	1	1	1	1	1	1	1
2023-02-03 03:04:30	2023-02-03 03:07:04	0	100	153	1	2023-02-03 03:07:04	R_3gMnCZN9UkC7bI6	anonymous	EN	0.8	2		2	3	2	1	3		3		1	3	3	3	4	3		4		5	1	1	1	1	1	1	1	1	1
2023-02-03 03:07:09	2023-02-03 03:08:49	0	100	100	1	2023-02-03 03:08:50	R_2abKJW9PeXHtD5X	anonymous	EN	0.6	2		1	3	2	1	2		2		1	3	1	3	4	3		4		5	1	1	1	1	1	1	1	1	1
2023-02-03 03:08:21	2023-02-03 03:08:49	0	100	27	1	2023-02-03 03:08:50	R_rqjFvsGQTI0VjMt	anonymous	EN	0.6	2		2	3	2	2	2		2		1	3	1	3	4	3		4		5	1	1	1	1	1	1	1	1	1
2023-02-03 03:04:34	2023-02-03 03:09:18	0	100	284	1	2023-02-03 03:09:18	R_3pfr0GTAgZZPBZw	anonymous	EN	0.9	2		3	2	2	1	3		2		1	2	2	1	4	2		3		1	1	1	1	1	1	2	1	2	1
2023-02-03 03:04:35	2023-02-03 03:09:18	0	100	282	1	2023-02-03 03:09:18	R_24nGK8HByZtlgnr	anonymous	EN	0.8	2		3	2	2	1	3		2		1	2	2	1	4	2		3		1	1	1	1	1	1	2	1	2	1
2023-02-03 03:08:55	2023-02-03 03:09:18	0	100	23	1	2023-02-03 03:09:18	R_6MyakpMV7qDwyqZ	anonymous	EN	0.6	2		3	2	2	1	3		2		1	2	2	1	4	2		3		1	1	1	1	1	1	2	1	2	1
2023-02-03 03:04:32	2023-02-03 03:09:48	0	100	315	1	2023-02-03 03:09:48	R_2q4slcbyZLCTBfu	anonymous	EN	0.8	1		2	1	2	2	5		2		1	4	3	2	5	3		3		1	1	1	1	1	1	2	2	2	1
2023-02-03 03:09:23	2023-02-03 03:09:48	0	100	24	1	2023-02-03 03:09:48	R_1HkSAnOkrlt4oU8	anonymous	EN	0.6	1		2	1	2	2	5		2		1	4	3	2	5	3		3		1	1	1	1	1	1	2	2	2	1
2023-02-03 03:06:04	2023-02-03 03:09:48	0	100	223	1	2023-02-03 03:09:48	R_3HpmYAy0HOnBZU8	anonymous	EN	0.6	1		2	1	2	2	5		2		1	4	3	2	5	3		3		1	1	1	1	1	1	2	2	2	1
2023-02-03 03:04:33	2023-02-03 03:09:48	0	100	314	1	2023-02-03 03:09:48	R_3fwSmzVhky6MRb0	anonymous	EN	0.8	1		2	1	2	2	5		2		1	4	3	2	5	3		3		1	1	1	1	1	1	2	2	2	1
2023-02-03 03:04:33	2023-02-03 03:10:20	0	100	347	1	2023-02-03 03:10:21	R_2QVT9GO2bvFoFtz	anonymous	EN	0.9	1		2	4	2	2	3		2		1	3	2	2	1	4		3		1	1	1	1	1	1	2	3	1	1
2023-02-03 03:06:03	2023-02-03 03:10:57	0	100	293	1	2023-02-03 03:10:57	R_2fBvoXdOUqZ1HEK	anonymous	EN	0.6	2		2	4	2	2	1		3		1	2	3	2	5	3		4		1	1	1	1	1	1	2	2	3	1
2023-02-03 03:10:28	2023-02-03 03:10:57	0	100	28	1	2023-02-03 03:10:57	R_sdIGzQDeitAW38R	anonymous	EN	0.6	2		2	4	2	2	1		3		1	2	3	2	5	3		4		1	1	1	1	1	1	2	2	3	1
2023-02-03 03:10:27	2023-02-03 03:10:57	0	100	29	1	2023-02-03 03:10:57	R_2z5DY85VXcdW0jY	anonymous	EN	0.6	2		2	4	2	2	1		3		1	2	3	2	5	3		4		1	1	1	1	1	1	2	2	3	1
2023-02-03 03:10:26	2023-02-03 03:10:57	0	100	31	1	2023-02-03 03:10:57	R_sBd1P0xCEaeVU3f	anonymous	EN	0.6	2		2	4	2	2	1		3		1	2	3	2	5	3		4		1	1	1	1	1	1	2	2	3	1
2023-02-03 03:16:08	2023-02-03 03:17:34	0	100	85	1	2023-02-03 03:17:34	R_3paT4XNQni6l4cZ	anonymous	EN	0.7	1		3	6	2	3	5		2		1	3	2	1	1	2		2		5	2	2	2	2	2	2	1	3	1
2023-02-03 03:20:50	2023-02-03 03:22:15	0	100	84	1	2023-02-03 03:22:16	R_2v2MxgARRssdZXj	anonymous	EN	0.5	1		3	9	3	1	5		1		1	4	1	3	2	2		6		1	1	1	1	1	1	1	2	3	1
2023-02-03 03:24:13	2023-02-03 03:25:30	0	100	76	1	2023-02-03 03:25:30	R_bkMPZHkopnwYBCV	anonymous	EN	0.5	1		3	10	3	3	5		1		1	4	3	1	4	2		4		5	1	2	1	2	1	1	1	3	1
2023-02-03 03:20:47	2023-02-03 03:27:18	0	100	391	1	2023-02-03 03:27:18	R_A5JmA3DFeJfDYqJ	anonymous	EN	0.8	1		3	6	2	3	3		2		1	2	1	1	3	2		2		1	2	2	2	2	2	3	1	2	1
2023-02-03 03:22:06	2023-02-03 03:30:26	0	100	500	1	2023-02-03 03:30:26	R_27yabJq4Jg63Lw6	anonymous	EN	0.9	1		3	6	2	3	2		2		1	3	1	1	3	2		2		1	1	2	2	2	2	2	2	1	1
2023-02-03 03:31:35	2023-02-03 03:32:56	0	100	81	1	2023-02-03 03:32:56	R_eP9XPcCMUneqyAh	anonymous	EN	0.6	1		3	8	3	1	4		3		1	4	3	3	2	2		1		5	1	1	1	1	2	1	1	2	1
2023-02-03 03:34:20	2023-02-03 03:35:43	0	100	82	1	2023-02-03 03:35:43	R_QanL8nJa5fuxvfH	anonymous	EN	0.6	1		3	7	3	2	3		1		1	1	4	3	5	2		2		1	2	1	2	2	2	3	3	2	1
2023-02-03 03:36:29	2023-02-03 03:37:56	0	100	86	1	2023-02-03 03:37:56	R_1r7yMbVdMhQp0HH	anonymous	EN	0.5	1		3	7	3	3	2		2		1	4	4	2	2	2		2		1	1	1	1	1	2	3	1	5	1
2023-02-02 23:17:42	2023-02-03 03:39:38	0	100	15716	1	2023-02-03 03:39:39	R_1hAJU6ICrF1pxgg	anonymous	EN	0.8	1		1	4	2	3	4		2		1	3	2	3	5	1		9		1	1	1	2	1	2	2	2	2	1
2023-02-02 23:22:02	2023-02-03 03:39:54	0	100	15472	1	2023-02-03 03:39:55	R_32PBmDTwBSgPIqK	anonymous	EN	0.6	1		2	4	2	3	5		2		1	2	2	2	4	1		9		1	1	1	1	1	1	1	1	1	1
2023-02-02 23:22:04	2023-02-03 03:40:54	0	100	15530	1	2023-02-03 03:40:55	R_3oRR91b5bb4k5eP	anonymous	EN	0.6	1		2	5	2	2	7		3		1	3	3	2	5	4		9		1	2	1	2	2	1	2	2	2	1
2023-02-02 23:22:07	2023-02-03 03:41:30	0	100	15563	1	2023-02-03 03:41:31	R_1M4e2zuJA4dVw46	anonymous	EN	0.6	1		2	5	2	3	6		2		2	2	2	3	5	4		9		1	1	2	2	1	2	2	2	2	1
2023-02-03 03:28:03	2023-02-03 03:41:55	0	100	832	1	2023-02-03 03:41:56	R_1FJlZtggb8pv1cN	anonymous	EN	0.6	2		3	1	2	2	3		3		1	2	4	1	4	2		1		1	2	1	2	2	1	2	2	2	1
2023-02-03 03:20:46	2023-02-03 03:41:55	0	100	1269	1	2023-02-03 03:41:56	R_3PzDKmDad6gjwDv	anonymous	EN	0.8	2		3	1	2	2	3		3		1	2	4	1	4	2		1		1	2	1	2	2	1	2	2	2	1
2023-02-03 03:20:41	2023-02-03 03:41:55	0	100	1273	1	2023-02-03 03:41:56	R_XZiHTp3z2RtY84p	anonymous	EN	0.9	2		3	1	2	2	3		3		1	2	4	1	4	2		1		1	2	1	2	2	1	2	2	2	1
2023-02-03 03:20:45	2023-02-03 03:41:55	0	100	1270	1	2023-02-03 03:41:56	R_Z2hHr2wobyVnNPb	anonymous	EN	0.8	2		3	1	2	2	3		3		1	2	4	1	4	2		1		1	2	1	2	2	1	2	2	2	1
2023-02-03 03:28:04	2023-02-03 03:41:55	0	100	831	1	2023-02-03 03:41:56	R_pJMiGhfjT3IsGl3	anonymous	EN	0.5	2		3	1	2	2	3		3		1	2	4	1	4	2		1		1	2	1	2	2	1	2	2	2	1
2023-02-02 23:18:03	2023-02-03 03:41:57	0	100	15834	1	2023-02-03 03:41:57	R_2pRzqQ29WdXaqzK	anonymous	EN	0.8	1		1	6	2	3	4		4		1	3	2	3	1	1		9		1	1	1	1	1	2	2	1	2	1
2023-02-02 23:18:09	2023-02-03 03:42:15	0	100	15846	1	2023-02-03 03:42:15	R_1LNdPTKYwVL5zfQ	anonymous	EN	0.8	1		1	4	2	2	2		2		1	2	3	2	4	4		9		1	1	2	2	1	2	2	1	2	1
2023-02-02 23:18:22	2023-02-03 03:42:37	0	100	15855	1	2023-02-03 03:42:37	R_3mWbi9hZVuu3hD3	anonymous	EN	0.8	1		1	7	3	3	6		2		1	3	4	3	5	3		9		5	1	2	1	2	2	2	3	2	1
2023-02-03 03:42:15	2023-02-03 03:43:12	0	100	57	1	2023-02-03 03:43:13	R_3KPETGlbP1cu3Or	anonymous	EN	0.9	2		4	2	2	1	2		1		1	2	3	2	5	2		5		1	2	2	2	2	2	2	3	2	2
2023-02-03 03:42:43	2023-02-03 03:43:12	0	100	28	1	2023-02-03 03:43:13	R_2agYrAVPEOPl7j3	anonymous	EN	0.5	2		3	2	2	3	2		1		1	2	3	2	5	2		5		1	2	2	2	2	2	2	3	2	2
2023-02-03 03:42:44	2023-02-03 03:43:12	0	100	28	1	2023-02-03 03:43:13	R_1Q0pcRZH3jWNV1G	anonymous	EN	0.5	2		3	2	2	3	2		1		1	2	3	2	5	2		5		1	2	2	2	2	2	2	3	2	2
2023-02-03 03:42:44	2023-02-03 03:43:12	0	100	28	1	2023-02-03 03:43:13	R_2zJ6clH9EsGO9qm	anonymous	EN	0.5	2		3	2	2	3	2		1		1	2	3	2	5	2		5		1	2	2	2	2	2	2	3	2	2
2023-02-03 03:42:44	2023-02-03 03:43:13	8	100	28	1	2023-02-03 03:43:13	R_3Eon54KDRA8f30h	anonymous	EN	0.5	2		3	2	2	3	2		1		1	2	3	2	5	2		5		1	2	2	2	2	2	2	3	2	2
2023-02-03 03:42:20	2023-02-03 03:43:13	8	100	52	1	2023-02-03 03:43:13	R_21h5HUUROtVhrnM	anonymous	EN	0.9	2		4	2	2	1	2		1		1	2	3	2	5	2		5		1	2	2	2	2	2	2	3	2	2
2023-02-03 03:37:32	2023-02-03 03:43:33	0	100	361	1	2023-02-03 03:43:33	R_1ePgNu8mzxSILbk	anonymous	EN	0.5	1		3	4	2	3	1		1		2	3	1	2	4	4		2		1	1	2	2	1	1	2	2	2	1
2023-02-03 03:28:21	2023-02-03 03:43:34	0	100	913	1	2023-02-03 03:43:34	R_sprlIIIM49Oj4t3	anonymous	EN	0.6	1		2	2	2	1	4		1		1	3	3	2	5	2		2		1	1	1	2	1	1	1	1	1	1
2023-02-03 03:28:21	2023-02-03 03:43:34	0	100	913	1	2023-02-03 03:43:34	R_2Xck8ADn6I5E4aU	anonymous	EN	0.6	1		2	2	2	1	4		1		1	3	3	2	5	2		2		1	1	1	2	1	1	1	1	1	1
2023-02-03 03:28:21	2023-02-03 03:43:34	0	100	913	1	2023-02-03 03:43:34	R_AvyFECUTBLlHjyx	anonymous	EN	0.6	1		2	2	2	1	4		1		1	3	3	2	5	2		2		1	1	1	2	1	1	1	1	1	1
2023-02-03 03:28:21	2023-02-03 03:43:34	0	100	913	1	2023-02-03 03:43:34	R_2w68yHYOJxLcHNy	anonymous	EN	0.6	1		2	2	2	1	4		1		1	3	3	2	5	2		2		1	1	1	2	1	1	1	1	1	1
2023-02-03 03:28:21	2023-02-03 03:43:34	0	100	913	1	2023-02-03 03:43:34	R_tRnYy3ZnclLzJxn	anonymous	EN	0.6	1		2	2	2	1	4		1		1	3	3	2	5	2		2		1	1	1	2	1	1	1	1	1	1
2023-02-03 03:28:21	2023-02-03 03:43:38	0	100	916	1	2023-02-03 03:43:38	R_2PtZnwi0zBWHRlr	anonymous	EN	0.6	1		1	3	2	2	3		3		1	2	2	3	5	2		3		1	2	1	2	1	2	3	2	1	1
2023-02-03 03:28:21	2023-02-03 03:43:38	0	100	916	1	2023-02-03 03:43:38	R_2RUthg2sz6z4uNn	anonymous	EN	0.5	1		1	3	2	2	3		3		1	2	2	3	5	2		3		1	2	1	2	1	2	3	2	1	1
2023-02-03 03:28:21	2023-02-03 03:43:38	0	100	916	1	2023-02-03 03:43:38	R_72ihveZW1G2IaaJ	anonymous	EN	0.6	1		1	3	2	2	3		3		1	2	2	3	5	2		3		1	2	1	2	1	2	3	2	1	1
2023-02-03 03:28:28	2023-02-03 03:43:40	0	100	911	1	2023-02-03 03:43:40	R_33Dzkwk0NH1LENs	anonymous	EN	0.6	2		4	1	2	1	2		3		2	2	3	2	2	2		2		1	2	1	2	2	2	3	2	1	2
2023-02-03 03:28:29	2023-02-03 03:43:40	0	100	911	1	2023-02-03 03:43:40	R_2CVNJQJeWKoMweI	anonymous	EN	0.6	2		4	1	2	1	2		3		2	2	3	2	2	2		2		1	2	1	2	2	2	3	2	1	2
2023-02-03 03:28:28	2023-02-03 03:43:40	0	100	911	1	2023-02-03 03:43:40	R_2aEygr3MeG4hoLL	anonymous	EN	0.6	2		4	1	2	1	2		3		2	2	3	2	2	2		2		1	2	1	2	2	2	3	2	1	2
2023-02-03 03:21:09	2023-02-03 03:43:40	0	100	1350	1	2023-02-03 03:43:41	R_2TLxbmWHbfjYaOu	anonymous	EN	0.8	2		4	1	2	1	2		4		2	2	3	2	2	2		2		1	2	1	2	2	2	3	2	1	2
2023-02-03 03:21:10	2023-02-03 03:43:40	8	100	1350	1	2023-02-03 03:43:41	R_3O318E0MO1M2Mhu	anonymous	EN	0.8	2		4	1	2	1	2		3		2	2	3	2	2	2		2		1	2	1	2	2	2	3	2	1	2
2023-02-03 03:21:04	2023-02-03 03:43:40	8	100	1356	1	2023-02-03 03:43:41	R_1mWZalZrU89s1CC	anonymous	EN	0.8	2		4	1	2	1	2		3		2	2	3	2	2	2		2		1	2	1	2	2	2	3	2	1	2
2023-02-03 03:28:22	2023-02-03 03:43:42	0	100	920	1	2023-02-03 03:43:42	R_tKV6Q2axswRa0kF	anonymous	EN	0.6	2		4	2	2	1	2		1		1	3	3	2	4	4		3		1	1	2	2	1	1	1	1	5	1
2023-02-03 03:28:22	2023-02-03 03:43:42	0	100	920	1	2023-02-03 03:43:42	R_8D2RFGaDtG5pYqZ	anonymous	EN	0.6	2		4	2	2	1	2		1		1	2	2	1	5	3		2		1	1	2	2	1	1	1	1	5	1
2023-02-03 03:28:22	2023-02-03 03:43:42	0	100	920	1	2023-02-03 03:43:42	R_6y67RWny6CELES5	anonymous	EN	0.6	2		4	2	2	1	2		1		1	2	2	1	5	3		2		1	1	2	2	1	1	1	1	5	1
2023-02-03 03:28:22	2023-02-03 03:43:42	0	100	920	1	2023-02-03 03:43:43	R_1QlyYi7IEqpOk22	anonymous	EN	0.6	2		4	2	2	1	2		1		1	2	2	1	5	3		2		1	1	2	2	1	1	1	1	5	1
2023-02-03 03:29:49	2023-02-03 03:43:42	0	100	833	1	2023-02-03 03:43:43	R_3HIAZdpuL5WzTRI	anonymous	EN	0.6	2		4	2	2	1	2		1		1	2	2	1	5	3		2		1	1	2	2	1	1	1	1	5	1
2023-02-03 03:28:21	2023-02-03 03:43:44	0	100	922	1	2023-02-03 03:43:44	R_1r2LFz6aRfSXjjz	anonymous	EN	0.6	1		1	3	2	2	3		3		1	2	2	3	5	2		3		1	2	1	2	1	2	3	2	1	1
2023-02-03 03:28:23	2023-02-03 03:43:46	0	100	922	1	2023-02-03 03:43:46	R_Dvo7lqNrUBch89r	anonymous	EN	0.6	2		4	3	2	2	4		2		1	3	3	2	5	2		3		1	2	2	1	1	1	3	1	1	2
2023-02-03 03:28:23	2023-02-03 03:43:46	0	100	922	1	2023-02-03 03:43:46	R_1EgtJjH1uPqnQPe	anonymous	EN	0.6	2		4	3	2	2	4		2		1	3	3	2	5	2		3		1	2	2	1	1	1	3	1	1	2
2023-02-03 03:28:23	2023-02-03 03:43:46	0	100	922	1	2023-02-03 03:43:46	R_1Q5U6fLcL9aCEEC	anonymous	EN	0.6	2		4	3	2	2	4		2		1	3	3	2	5	2		3		1	2	2	1	1	1	3	1	1	2
2023-02-03 03:28:23	2023-02-03 03:43:46	0	100	922	1	2023-02-03 03:43:46	R_3CNtcV5XkpgCr2r	anonymous	EN	0.6	2		4	3	2	2	4		2		1	3	3	2	5	2		3		1	2	2	1	1	1	3	1	1	2
2023-02-03 03:28:24	2023-02-03 03:43:56	0	100	931	1	2023-02-03 03:43:56	R_30e4ygqTmBrsmGc	anonymous	EN	0.6	2		4	2	2	1	4		2		1	2	1	2	5	2		3		1	1	1	2	1	1	1	1	1	1
2023-02-03 03:27:46	2023-02-03 03:43:56	0	100	969	1	2023-02-03 03:43:56	R_31hoYkOD77Cs6ZH	anonymous	EN	0.8	2		4	2	2	1	4		2		1	2	1	2	5	2		3		1	1	1	2	1	1	1	1	1	1
2023-02-03 03:28:24	2023-02-03 03:43:56	0	100	931	1	2023-02-03 03:43:56	R_3J2k2YoOUKscTMf	anonymous	EN	0.6	2		4	2	2	1	4		2		1	2	1	2	5	2		3		1	1	1	2	1	1	1	1	1	1
2023-02-03 03:28:24	2023-02-03 03:43:56	0	100	931	1	2023-02-03 03:43:56	R_VUqBBwHOoQ9MtXP	anonymous	EN	0.5	2		4	2	2	1	4		2		1	2	1	2	5	2		3		1	1	1	2	1	1	1	1	1	1
2023-02-03 03:27:56	2023-02-03 03:44:02	0	100	965	1	2023-02-03 03:44:02	R_33dL6Mcg7RNcHht	anonymous	EN	0.8	2		4	1	2	3	2		1		1	4	2	2	4	3		2		1	2	2	1	1	2	1	1	1	1
2023-02-03 03:28:26	2023-02-03 03:44:02	8	100	935	1	2023-02-03 03:44:02	R_22M5zgGGQqHYTXy	anonymous	EN	0.6	2		4	1	2	3	2		1		1	4	2	2	4	3		2		1	2	2	1	1	2	1	1	1	1
2023-02-03 03:27:46	2023-02-03 03:44:02	0	100	975	1	2023-02-03 03:44:02	R_VK0XAQv3Ui5Ufmx	anonymous	EN	0.8	2		4	1	2	3	2		1		1	4	2	2	4	3		2		1	2	2	1	1	2	1	1	1	1
2023-02-03 03:28:02	2023-02-03 03:44:02	0	100	959	1	2023-02-03 03:44:02	R_3qDxvsXrUG9t2ww	anonymous	EN	0.8	2		4	1	2	3	2		1		1	4	2	2	4	3		2		1	2	2	1	1	2	1	1	1	1
2023-02-03 03:27:51	2023-02-03 03:44:02	0	100	970	1	2023-02-03 03:44:02	R_1I6pag6FsB61guR	anonymous	EN	0.9	2		4	1	2	3	2		1		1	4	2	2	4	3		2		1	2	2	1	1	2	1	1	1	1
2023-02-03 03:28:27	2023-02-03 03:44:08	0	100	941	1	2023-02-03 03:44:09	R_1YOHyNovcw9gNBT	anonymous	EN	0.6	1		3	5	2	1	6		2		1	3	2	2	4	2		2		1	2	2	2	2	2	1	1	1	1
2023-02-03 03:27:44	2023-02-03 03:44:08	0	100	984	1	2023-02-03 03:44:09	R_2uWCtpnprijGaVr	anonymous	EN	0.8	1		3	5	2	1	6		2		1	3	2	2	4	2		2		1	2	2	2	2	2	1	1	1	1
2023-02-03 03:28:27	2023-02-03 03:44:09	0	100	941	1	2023-02-03 03:44:09	R_3ekn4ygaXumBZee	anonymous	EN	0.6	1		3	5	2	1	6		2		1	3	2	2	4	2		2		1	2	2	2	2	2	1	1	1	1
2023-02-03 03:28:27	2023-02-03 03:44:09	0	100	941	1	2023-02-03 03:44:09	R_3KAvwtbg5uKcJ0J	anonymous	EN	0.6	1		3	5	2	1	6		2		1	4	2	3	5	2		2		1	2	2	2	2	2	1	1	1	1
2023-02-03 03:28:08	2023-02-03 03:44:09	0	100	961	1	2023-02-03 03:44:09	R_25vgtju9qU80eIt	anonymous	EN	0.6	1		2	2	2	1	7		3		1	1	2	2	3	2		4		1	1	2	2	2	2	3	2	2	1
2023-02-03 03:20:59	2023-02-03 03:44:09	0	100	1390	1	2023-02-03 03:44:09	R_3Do90qfktiiEiTJ	anonymous	EN	0.8	1		2	2	2	1	7		3		1	1	2	2	3	2		4		1	1	2	2	2	2	3	2	2	1
2023-02-03 03:28:08	2023-02-03 03:44:09	0	100	961	1	2023-02-03 03:44:09	R_33wh2aC9P77gCDb	anonymous	EN	0.6	1		2	2	2	1	7		3		1	1	2	2	3	2		4		1	1	2	2	2	2	3	2	2	1
2023-02-03 03:28:08	2023-02-03 03:44:09	0	100	960	1	2023-02-03 03:44:09	R_eLrH0E92O7o6C41	anonymous	EN	0.6	1		2	2	2	1	7		3		1	1	2	2	3	2		4		1	1	2	2	2	2	3	2	2	1
2023-02-03 03:28:08	2023-02-03 03:44:09	0	100	961	1	2023-02-03 03:44:09	R_Rl68arKQnMayhNf	anonymous	EN	0.6	1		2	2	2	1	7		3		1	1	2	2	3	2		4		1	1	2	2	2	2	3	2	2	1
2023-02-03 03:28:08	2023-02-03 03:44:09	0	100	960	1	2023-02-03 03:44:09	R_C1xSz7KpsbzHrpf	anonymous	EN	0.6	1		2	2	2	1	7		3		1	1	2	2	3	2		4		1	1	2	2	2	2	3	2	2	1
2023-02-03 03:28:28	2023-02-03 03:44:14	0	100	946	1	2023-02-03 03:44:14	R_3OkwUYFlQHxDaHk	anonymous	EN	0.6	1		1	4	2	2	5		2		1	3	2	2	4	3		5		1	2	1	2	1	1	1	3	1	1
2023-02-03 03:27:41	2023-02-03 03:44:14	0	100	993	1	2023-02-03 03:44:14	R_2CVuMEN6YRTl3qm	anonymous	EN	0.8	1		1	4	2	2	5		2		1	3	2	2	4	3		5		1	2	1	2	1	1	1	3	1	1
2023-02-03 03:28:40	2023-02-03 03:44:14	0	100	934	1	2023-02-03 03:44:15	R_7QVDcOnXodxAXnP	anonymous	EN	0.6	1		1	4	2	2	5		2		1	3	2	2	4	3		5		1	2	1	2	1	1	1	3	1	1
2023-02-03 03:27:51	2023-02-03 03:45:12	0	100	1041	1	2023-02-03 03:45:12	R_2WwKqEP5dgXkton	anonymous	EN	0.8	2		4	2	2	1	4		2		1	2	1	2	5	2		3		1	1	1	2	1	1	1	1	1	1
2023-02-03 03:28:26	2023-02-03 03:45:18	0	100	1011	1	2023-02-03 03:45:18	R_3gLcR172chPnQtK	anonymous	EN	0.6	2		4	1	2	3	2		1		1	4	2	2	4	3		2		1	2	2	1	1	2	1	1	1	1
2023-02-03 03:28:10	2023-02-03 03:45:36	0	100	1045	1	2023-02-03 03:45:36	R_OfZjsXjCFg1X4B3	anonymous	EN	0.6	1		2	3	2	2	2				2	2	2	2	2	1		2		5	1	2	1	1	2	2	3	2	1
2023-02-03 03:28:10	2023-02-03 03:46:10	0	100	1079	1	2023-02-03 03:46:10	R_1Dx5fFi1eT4p35E	anonymous	EN	0.6	2		2	2	2	2	4		2		2	1	2	2	4	2		2		5	2	1	1	2	1	1	2	3	1
2023-02-03 03:28:09	2023-02-03 03:46:10	0	100	1080	1	2023-02-03 03:46:10	R_3MMZmgY0kyEnsIf	anonymous	EN	0.6	2		2	2	2	2	4		2		2	1	2	2	4	2		2		5	2	1	1	2	1	1	2	3	1
2023-02-03 03:28:09	2023-02-03 03:46:10	0	100	1081	1	2023-02-03 03:46:10	R_3CITFo3prs4fqLH	anonymous	EN	0.6	2		2	2	2	2	4		2		2	1	2	2	4	2		2		5	2	1	1	2	1	1	2	3	1
2023-02-03 03:28:09	2023-02-03 03:46:10	0	100	1080	1	2023-02-03 03:46:10	R_ZyMtWOmoNhgevq9	anonymous	EN	0.6	2		2	2	2	2	4		2		2	1	2	2	4	2		2		5	2	1	1	2	1	1	2	3	1
2023-02-03 03:21:19	2023-02-03 03:46:10	0	100	1490	1	2023-02-03 03:46:10	R_1gLzOqvkHzIzjKm	anonymous	EN	0.8	2		2	2	2	2	4		2		2	1	2	2	4	2		2		5	2	1	1	2	1	1	2	3	1
2023-02-03 03:41:13	2023-02-03 03:46:10	0	100	297	1	2023-02-03 03:46:10	R_10vWEL4TjA7s61X	anonymous	EN	0.5	2		2	2	2	2	4		2		2	1	2	2	4	2		2		5	2	1	1	2	1	1	2	3	1
2023-02-03 03:28:30	2023-02-03 03:46:15	0	100	1065	1	2023-02-03 03:46:16	R_3KUyrjkJZE2IFGt	anonymous	EN	0.6	4		3			2	2		2		1	3	3	2	5	2		6		1	1	2	2	2	2	3	2	3	1
2023-02-03 03:28:30	2023-02-03 03:46:16	0	100	1065	1	2023-02-03 03:46:16	R_2v7TN9I3B8lBfDW	anonymous	EN	0.6	4		3			2	2		2		1	3	1	3	5	2		2		1	1	2	2	2	2	3	2	3	1
2023-02-03 03:41:26	2023-02-03 03:46:16	0	100	289	1	2023-02-03 03:46:16	R_2rZKVhfTI78Dezl	anonymous	EN	0.7	4		3			2	2		2		1	3	3	2	5	2		6		1	1	2	2	2	2	3	2	3	1
2023-02-03 03:21:08	2023-02-03 03:46:16	0	100	1507	1	2023-02-03 03:46:16	R_2dmPnVnoDUEZ2PL	anonymous	EN	0.8	4		3			2	2		2		1	3	3	2	5	2		6		1	1	2	2	2	2	3	2	3	1
2023-02-03 03:27:41	2023-02-03 03:46:28	0	100	1127	1	2023-02-03 03:46:29	R_1CkKmzkkBOrwn6L	anonymous	EN	0.8	1		3	5	2	1	6		2		1	3	2	2	4	2		2		1	2	2	2	2	2	1	1	1	1
2023-02-03 03:28:10	2023-02-03 03:46:39	0	100	1109	1	2023-02-03 03:46:39	R_1GEyotoR3cu3qNa	anonymous	EN	0.6	1		2	3	2	2	2		1		2	2	2	2	2	1		2		1	2	2	2	2	1	3	2	2	1
2023-02-03 03:28:10	2023-02-03 03:46:39	0	100	1108	1	2023-02-03 03:46:39	R_2rJbdEbxIcZaxNw	anonymous	EN	0.6	1		2	3	2	2	2		1		2	2	2	2	2	1		2		5	1	1	1	2	2	3	2	4	1
2023-02-03 03:28:10	2023-02-03 03:46:39	0	100	1109	1	2023-02-03 03:46:40	R_tYuIsekkkPQwT7j	anonymous	EN	0.6	1		2	3	2	2	2				2	2	2	2	2	1		2		5	1	2	2	2	2	3	3	2	1
2023-02-03 03:28:10	2023-02-03 03:46:40	0	100	1110	1	2023-02-03 03:46:40	R_PIKjhSXm4jYDc0F	anonymous	EN	0.6	1		2	3	2	2	2				2	2	2	2	2	1		2		5	1	2	2	2	2	3	3	2	1
2023-02-03 03:37:14	2023-02-03 03:46:57	0	100	583	1	2023-02-03 03:46:58	R_2pRzkQgq98rkQiP	anonymous	EN	0.8	2		2	3	2	1	6		2		1	4	2	1	4	5		4		5	2	2	2	2	1	1	1	2	1
2023-02-03 03:28:46	2023-02-03 03:47:04	0	100	1098	1	2023-02-03 03:47:05	R_ZeKpGXxhDy2urwB	anonymous	EN	0.6	1		1	2	2	2	2		2		2	1	2	2	4	6		3		1	2	2	2	2	2	3	2	2	1
2023-02-03 03:28:45	2023-02-03 03:47:04	0	100	1099	1	2023-02-03 03:47:05	R_3fE8bQECOanVSBX	anonymous	EN	0.6	1		1	2	2	2	2		2		2	1	2	2	4	6		3		1	2	2	2	2	2	3	2	2	1
2023-02-03 03:28:47	2023-02-03 03:47:04	0	100	1097	1	2023-02-03 03:47:05	R_2ru89O1Iv9QtEKR	anonymous	EN	0.6	1		1	2	2	2	2		2		2	1	2	2	4	6		3		1	2	2	2	2	2	3	2	2	1
2023-02-03 03:20:59	2023-02-03 03:47:04	0	100	1565	1	2023-02-03 03:47:05	R_sNCdQQrKfxFGgut	anonymous	EN	0.8	1		1	2	2	2	2		2		2	1	2	2	4	6		3		1	2	2	2	2	2	3	2	2	1
2023-02-03 03:21:01	2023-02-03 03:47:04	0	100	1563	1	2023-02-03 03:47:05	R_3FPbne6g4X5ij5U	anonymous	EN	0.8	1		1	2	2	2	2		2		2	1	2	2	4	6		3		1	2	2	2	2	2	3	2	2	1
2023-02-03 03:28:29	2023-02-03 03:47:28	0	100	1138	1	2023-02-03 03:47:28	R_1DBxJy6khtHDABy	anonymous	EN	0.6	4		3			2	2		2		1	3	3	2	5	2		6		5	1	2	2	1	1	1	2	3	1
2023-02-03 03:37:36	2023-02-03 03:48:11	0	100	635	1	2023-02-03 03:48:11	R_3KPJmcw7jSY8X3q	anonymous	EN	0.6	1		2	5	2	3	1		2		1	3	3	2	4	1		4		1	1	2	1	1	2	2	2	3	1
2023-02-03 03:48:59	2023-02-03 03:50:13	0	100	73	1	2023-02-03 03:50:14	R_1N8sKpaa3GqTUTd	anonymous	EN	0.5	1		3	7	3	1	1		2		1	3	4	1	1	2		5		1	1	1	1	2	1	1	2	1	1
2023-02-03 03:49:40	2023-02-03 03:51:01	0	100	80	1	2023-02-03 03:51:01	R_1MWZVvGNfJNwIgZ	anonymous	EN	0.6	1		3	9	3	1	3		2		1	3	3	3	5	2		5		5	2	1	1	1	1	3	2	5	1
2023-02-03 03:37:37	2023-02-03 03:55:24	0	100	1066	1	2023-02-03 03:55:24	R_T0NijJ3dSuAMlG1	anonymous	EN	0.6	2		1	4	2	2	4		7		1	3	2	2	4	2		3		5	1	2	2	2	1	2	2	2	1
2023-02-03 03:37:40	2023-02-03 03:58:39	0	100	1259	1	2023-02-03 03:58:40	R_3RaA18wc6Wa09jy	anonymous	EN	0.6	1		3	5	2	1	4		2		1	3	3	2	4	1		5		5	2	2	2	2	1	1	1	2	1
2023-02-03 03:37:30	2023-02-03 04:06:58	0	100	1767	1	2023-02-03 04:06:58	R_3NRuFaGTVq5ZAfW	anonymous	EN	0.9	1		3	4	2	2	5		1		2	3	2	3	5	1		3		1	2	2	2	2	2	2	1	2	1
2023-02-03 04:09:15	2023-02-03 04:10:32	0	100	77	1	2023-02-03 04:10:33	R_11by45hgXG6pHPC	anonymous	EN	0.5	1		3	6	2	1	5		3		1	2	3	2	4	2		3		1	1	1	2	2	1	1	1	4	1
2023-02-03 05:04:23	2023-02-03 05:08:18	0	100	234	1	2023-02-03 05:08:18	R_3qdl28lL2QvzLAJ	anonymous	EN	0.6	1		2	8	3	2	2		3		1	3	3		5	2		9		1	1	2	2	1	1	1	1	3	1
2023-02-03 05:04:02	2023-02-03 05:08:52	0	100	290	1	2023-02-03 05:08:53	R_1ezOjvgKjx9ovqZ	anonymous	EN	0.6	3		4	3	2	3	7		4		2	3	2	3	3	1		9		1	2	1	1	2	1	1	2	1	1
2023-02-03 05:14:02	2023-02-03 05:15:16	0	100	74	1	2023-02-03 05:15:16	R_2PzMhdCHbQOFl1G	anonymous	EN	0.6	1		3	10	3	2	4		3		1	4	2	1	4	2		5		5	2	2	2	2	1	1	1	4	1
2023-02-03 05:23:27	2023-02-03 05:24:50	0	100	83	1	2023-02-03 05:24:51	R_23UHi6nvllPNPux	anonymous	EN	0.5	1		3	6	2	2	1		2		1	4	4	1	4	2		7		1	2	1	1	1	1	2	3	2	1
2023-02-03 05:25:28	2023-02-03 05:26:46	0	100	77	1	2023-02-03 05:26:46	R_1psuKKjdVnCELMO	anonymous	EN	0.5	1		3	6	2	1	2		2		1	3	3	1	2	2		3		1	1	2	1	2	1	1	2	3	1
2023-02-03 05:27:57	2023-02-03 05:29:13	0	100	75	1	2023-02-03 05:29:14	R_1I9ReiH9Ipbb40N	anonymous	EN	0.6	1		3	8	3	1	1		2		1	2	1	3	1	2		5		5	2	2	2	1	1	3	1	4	1
2023-02-03 05:29:01	2023-02-03 05:30:41	0	100	99	1	2023-02-03 05:30:41	R_3rJ6eVMOGoAwCh7	anonymous	EN	0.9	1		1	16	3	3	2		1		1	2	4	2	1	1		9		1	1	1	1	1	2	1	1	1	1
2023-02-03 05:30:34	2023-02-03 05:32:20	0	100	106	1	2023-02-03 05:32:21	R_oZ9hszOH3XnM8aB	anonymous	EN	0.9	1		3	10	3	1	6		1		1	1	4	3	5	2		5		1	1	2	1	2	2	3	2	2	1
2023-02-03 05:31:33	2023-02-03 05:32:38	0	100	64	1	2023-02-03 05:32:38	R_RxKRVsHKi5ULsd3	anonymous	EN	0.8	1		3	2	2	1	3		3		1	2	2	2	4	2		2		1	1	1	1	1	1	2	2	3	1
2023-02-03 05:31:31	2023-02-03 05:33:20	0	100	109	1	2023-02-03 05:33:21	R_9Gr5ZBbjqL7kpK9	anonymous	EN	0.8	3		2	2	2	3	2		2		1	1	3	1	4	3		4		5	1	2	1	1	2	3	2	3	1
2023-02-03 05:33:40	2023-02-03 05:35:04	0	100	83	1	2023-02-03 05:35:04	R_8ukzuuKLlzqDp9D	anonymous	EN	0.5	1		3	6	2	2	3		2		1	1	3	2	2	2		1		5	1	2	1	2	1	2	1	4	1
2023-02-03 05:34:22	2023-02-03 05:35:36	0	100	74	1	2023-02-03 05:35:36	R_0pnUDpNhNoNPzIl	anonymous	EN	0.5	1		3	6	2	1	6		3		1	3	2	3	3	2		7		5	2	2	2	1	1	3	3	5	1
2023-02-03 05:35:00	2023-02-03 05:37:05	0	100	124	1	2023-02-03 05:37:05	R_1dK70vMEO0yHeNf	anonymous	EN	0.8	3		2	2	2	3	2		2		1		2	3	3	3		3		5	2	1	2	1	1	2	3	2	1
2023-02-03 05:34:03	2023-02-03 05:37:05	0	100	181	1	2023-02-03 05:37:05	R_1lslpj1uKFyqli5	anonymous	EN	0.6	3		2	2	2	3	2		2		1		2	3	3	3		3		5	2	1	2	1	1	2	3	2	1
2023-02-03 05:31:34	2023-02-03 05:37:05	0	100	330	1	2023-02-03 05:37:06	R_1o1lxZi89NIZoh7	anonymous	EN	0.8	2		2	2	2	3	2		2		1		2	3	3	3		3		5	2	1	2	1	1	2	3	2	1
2023-02-03 05:31:30	2023-02-03 05:38:14	0	100	403	1	2023-02-03 05:38:14	R_3fqk5smCoq2HATb	anonymous	EN	0.8	1		1	2	2	1	2		2		1	2	3	4	3	2		3		5	1	2	1	2	1	2	3	2	1
2023-02-03 05:31:45	2023-02-03 05:38:14	0	100	388	1	2023-02-03 05:38:14	R_29mPqlrNRVfyGvC	anonymous	EN	0.8	1		1	2	2	1	2		2		1	2	3	4	3	2		3		5	1	2	1	2	1	2	3	2	1
2023-02-03 05:31:35	2023-02-03 05:38:14	0	100	399	1	2023-02-03 05:38:14	R_1F2F7sL0bXVeEka	anonymous	EN	0.8	1		1	2	2	1	2		2		1	2	3	4	3	2		3		5	1	2	1	2	1	2	3	2	1
2023-02-03 05:31:32	2023-02-03 05:40:25	0	100	533	1	2023-02-03 05:40:25	R_OIGgDoCHfbApLTr	anonymous	EN	0.8	1		2	2	2	1	2		3		1	2	3	3	4	2		1		1	2	1	1	2	1	2	3	2	1
2023-02-03 05:34:55	2023-02-03 05:40:25	0	100	330	1	2023-02-03 05:40:25	R_1GEwHdN4ljJNe64	anonymous	EN	0.5	1		2	2	2	1	2		3		1	2	3	3	4	2		1		1	2	1	1	2	1	2	3	2	1
2023-02-03 05:31:38	2023-02-03 05:40:25	0	100	526	1	2023-02-03 05:40:26	R_12nJmzVIY13RGHk	anonymous	EN	0.8	1		2	2	2	1	2		3		1	2	3	3	4	2		1		1	2	1	1	2	1	2	3	2	1
2023-02-03 05:31:34	2023-02-03 05:40:25	0	100	531	1	2023-02-03 05:40:26	R_25C8JsIGh9j3dtf	anonymous	EN	0.8	3		2	2	2	1	3		3		1	4	2	1	5	2		2		5	1	2	1	2	1	2	3	2	1
2023-02-03 05:34:56	2023-02-03 05:40:25	0	100	329	1	2023-02-03 05:40:26	R_1AhLVQbqNGjwpot	anonymous	EN	0.6	3		2	2	2	1	3		3		1	4	2	1	5	2		2		5	1	2	1	2	1	2	3	2	1
2023-02-03 05:31:34	2023-02-03 05:40:25	0	100	531	1	2023-02-03 05:40:26	R_1kSnPmGb4OXd0Ms	anonymous	EN	0.8	3		2	2	2	1	3		3		1	4	2	1	5	2		2		5	1	2	1	2	1	2	3	2	1
2023-02-03 05:33:53	2023-02-03 05:40:25	0	100	391	1	2023-02-03 05:40:26	R_UyzTfa2OkHmpZ9D	anonymous	EN	0.5	1		2	2	2	1	2		3		1	2	3	3	4	2		1		1	2	1	1	2	1	2	3	2	1
2023-02-03 05:31:41	2023-02-03 05:40:26	0	100	525	1	2023-02-03 05:40:27	R_10OsHhDJhZnqYmT	anonymous	EN	0.8	3		3	3	2	2	3		3		2	2	3	3	5	3		2		1	2	1	2	2	1	2	3	2	1
2023-02-03 05:33:58	2023-02-03 05:40:26	0	100	388	1	2023-02-03 05:40:27	R_3fuG3QFzK4fsiAn	anonymous	EN	0.6	3		3	3	2	2	3		3		2	2	3	3	5	3		2		1	2	1	2	2	1	2	3	2	1
2023-02-03 05:31:40	2023-02-03 05:40:26	0	100	526	1	2023-02-03 05:40:27	R_3e4ccGTvplCOHEp	anonymous	EN	0.8	3		3	3	2	2	3		3		2	2	3	3	5	3		2		1	2	1	2	2	1	2	3	2	1
2023-02-03 05:31:41	2023-02-03 05:40:27	0	100	525	1	2023-02-03 05:40:27	R_10orqh3dlGGDpNh	anonymous	EN	0.9	3		3	3	2	2	3		3		2	2	3	3	5	3		2		1	2	1	2	2	1	2	3	2	1
2023-02-03 05:31:44	2023-02-03 05:40:27	0	100	523	1	2023-02-03 05:40:27	R_2tzzSZGuhq3zGq6	anonymous	EN	0.8	1		3	3	2	2	2		2		2	3	2	3	5	3		2		5	1	2	1	2	1	2	2	3	1
2023-02-03 05:31:37	2023-02-03 05:40:27	0	100	529	1	2023-02-03 05:40:28	R_bwGBJWjBDyfqOLT	anonymous	EN	0.9	1		3	3	2	2	2		2		2	3	2	3	5	3		2		5	1	2	1	2	1	2	2	3	1
2023-02-03 05:31:39	2023-02-03 05:40:27	0	100	528	1	2023-02-03 05:40:28	R_2vZHLHT0Ahc4Ioi	anonymous	EN	0.8	1		3	3	2	2	2		2		2	3	2	3	5	3		2		5	1	2	1	2	1	2	2	3	1
2023-02-03 05:33:56	2023-02-03 05:40:27	0	100	391	1	2023-02-03 05:40:28	R_2rNnjzuQWpldiM3	anonymous	EN	0.6	1		3	3	2	2	2		2		2	3	2	3	5	3		2		5	1	2	1	2	1	2	2	3	1
2023-02-03 05:31:38	2023-02-03 05:40:27	0	100	528	1	2023-02-03 05:40:28	R_phlJj9SfO2Y13VL	anonymous	EN	0.8	3		2	2	2	1	3		3		1	4	2	1	5	2		2		5	1	2	1	2	1	2	3	2	1
2023-02-03 05:37:38	2023-02-03 05:40:28	0	100	170	1	2023-02-03 05:40:28	R_2rAx95OWqMwEDks	anonymous	EN	0.6	2		2	3	2	2	4		3		2	3	3	2	5	3		2		5	1	2	1	1	2	2	3	2	1
2023-02-03 05:31:50	2023-02-03 05:40:28	0	100	518	1	2023-02-03 05:40:28	R_1NalYlHig2BzuVe	anonymous	EN	0.8	1		3	3	2	2	2		2		2	3	2	3	5	3		2		5	1	2	1	2	1	2	2	3	1
2023-02-03 05:31:42	2023-02-03 05:40:27	0	100	525	1	2023-02-03 05:40:28	R_1I4Nw3R3KGUtDAI	anonymous	EN	0.8	3		2	2	2	1	3		3		1	4	2	1	5	2		2		5	1	2	1	2	1	2	3	2	1
2023-02-03 05:31:43	2023-02-03 05:40:28	0	100	525	1	2023-02-03 05:40:29	R_2xF63j8gH73mLGt	anonymous	EN	0.8	2		2	3	2	2	4		3		2	3	3	2	5	3		2		5	1	2	1	1	2	2	3	2	1
2023-02-03 05:31:48	2023-02-03 05:40:28	0	100	520	1	2023-02-03 05:40:29	R_3MlCe03OuimS2UU	anonymous	EN	0.8	2		2	3	2	2	4		3		2	3	3	2	5	3		2		5	1	2	1	1	2	2	3	2	1
2023-02-03 05:32:07	2023-02-03 05:40:29	0	100	502	1	2023-02-03 05:40:29	R_2D2AgjyPsX2fhfq	anonymous	EN	0.8	2		2	3	2	2	4		3		2	3	3	2	5	3		2		5	1	2	1	1	2	2	3	2	1
2023-02-03 05:31:47	2023-02-03 05:40:29	0	100	522	1	2023-02-03 05:40:29	R_1KyfPyVDYqbfCAx	anonymous	EN	0.8	2		2	3	2	2	4		3		2	3	2	3	5	3		2		1	2	1	1	2	2	3	2	3	1
2023-02-03 05:32:05	2023-02-03 05:40:29	8	100	503	1	2023-02-03 05:40:29	R_DcPHoxdVyJ5ADOV	anonymous	EN	0.8	2		2	3	2	2	4		3		2	3	3	2	5	3		2		5	1	2	1	1	2	2	3	2	1
2023-02-03 05:32:02	2023-02-03 05:40:30	0	100	507	1	2023-02-03 05:40:30	R_25QtjOVPEVUV4wG	anonymous	EN	0.8	2		2	3	2	2	4		3		2	3	2	3	5	3		2		1	2	1	1	2	2	3	2	3	1
2023-02-03 05:33:58	2023-02-03 05:40:31	8	100	392	1	2023-02-03 05:40:31	R_1kN4WSo7KEZfRGK	anonymous	EN	0.6	2		2	3	2	2	4		3		2	3	2	3	5	3		2		1	2	1	1	2	2	3	2	3	1
2023-02-03 05:32:07	2023-02-03 05:41:46	0	100	579	1	2023-02-03 05:41:46	R_WilemwduuOejdIt	anonymous	EN	0.8	3		3	3	2	2	3		3		2	2	3	3	5	3		2		1	2	1	2	2	1	2	3	2	1
2023-02-03 05:45:14	2023-02-03 05:46:32	0	100	78	1	2023-02-03 05:46:33	R_22XJ81VVD7pBZqr	anonymous	EN	0.5	1		3	7	3	3	4		1		1	2	1	3	5	2		1		1	1	1	2	1	2	2	3	1	1
2023-02-03 05:49:46	2023-02-03 05:51:56	0	100	130	1	2023-02-03 05:51:57	R_2ePUc8r9JRP967f	anonymous	EN	1	1		2	deceased	4	3	3		1		1	1	3	3	5	1		9		1	1	1	1	1	1	1	1	1	2
2023-02-03 05:56:05	2023-02-03 05:59:15	0	100	190	1	2023-02-03 05:59:15	R_30f1zL8LGKjRAsA	anonymous	EN	0.9	1		3	10	3	2	6		3		1	3	2	1	4	2		1		1	2	1	1	1	2	3	3	5	1
2023-02-03 06:03:05	2023-02-03 06:04:22	0	100	77	1	2023-02-03 06:04:23	R_a3sUBbfeFdAMu2J	anonymous	EN	0.5	1		3	8	3	1	3		2		1	4	1	3	3	2		4		1	2	1	2	1	1	3	1	3	1
2023-02-03 06:05:48	2023-02-03 06:07:09	0	100	81	1	2023-02-03 06:07:09	R_3EXVKyBfqTFGVhY	anonymous	EN	0.5	1		3	9	3	1	6		1		1	3	4	1	4	2		7		1	1	2	1	1	1	2	1	1	1
2023-02-03 06:08:09	2023-02-03 06:09:23	0	100	74	1	2023-02-03 06:09:24	R_1IXIN7YzHigHBZV	anonymous	EN	0.5	1		3	7	3	2	6		2		1	3	4	3	2	2		3		1	1	1	2	1	2	1	1	4	1
2023-02-03 06:12:30	2023-02-03 06:13:53	0	100	83	1	2023-02-03 06:13:53	R_1Iino11SUxchDcb	anonymous	EN	0.5	1		3	5	2	1	1		2		1	3	2	2	5	2		6		5	2	2	1	2	1	2	1	3	1
2023-02-03 06:35:12	2023-02-03 06:36:33	0	100	80	1	2023-02-03 06:36:33	R_29t0VZPeNnoug1j	anonymous	EN	0.7	1		3	6	2	2	3		1		1	3	3	1	5	2		3		1	2	1	1	2	1	3	3	3	1
2023-02-03 06:35:29	2023-02-03 06:36:42	0	100	73	1	2023-02-03 06:36:43	R_4NGLIjvI9PbkUrD	anonymous	EN	0.7	1		3	5	2	2	4		1		1	2	2	2	4	2		5		1	1	1	1	2	2	2	2	1	1
2023-02-03 06:52:17	2023-02-03 06:53:29	0	100	72	1	2023-02-03 06:53:30	R_3j0fMSFzXlDGdc5	anonymous	EN	0.6	1		3	5	2	2	6		3		1	3	1	2	3	2		6		5	1	2	2	2	1	1	1	2	1
2023-02-03 06:55:21	2023-02-03 06:56:33	0	100	72	1	2023-02-03 06:56:34	R_2UhEvMTfWcv6Ush	anonymous	EN	0.6	1		3	9	3	1	5		1		1	2	2	2	2	2		5		1	2	2	2	1	1	2	2	4	1
2023-02-03 07:05:32	2023-02-03 07:06:58	0	100	86	1	2023-02-03 07:06:58	R_1GvqoSVsx6ecCjX	anonymous	EN	0.7	1		3	7	3	3	6		1		1	3	3	2	4	2		4		1	1	1	1	1	1	3	2	3	1
2023-02-03 07:09:12	2023-02-03 07:10:27	0	100	74	1	2023-02-03 07:10:28	R_3nUYqNe2R7cj9nD	anonymous	EN	0.6	1		3	7	3	3	1		3		1	3	2	1	1	2		3		5	1	2	1	2	1	3	3	2	1
2023-02-03 07:04:22	2023-02-03 07:10:44	0	100	381	1	2023-02-03 07:10:44	R_3oA7RdOtBjnyyO1	anonymous	EN	0.8	1		3	9	3	2	1		2		1	1	3	1	2	2		5		1	1	1	1	2	2	1	3	4	1
2023-02-03 07:15:24	2023-02-03 07:16:50	0	100	85	1	2023-02-03 07:16:50	R_1OlENurWv3z54Or	anonymous	EN	0.6	1		3	9	3	2	1		1		1	1	1	1	3	2		4		1	2	2	1	2	1	3	3	4	1
2023-02-03 07:16:28	2023-02-03 07:17:41	0	100	72	1	2023-02-03 07:17:41	R_3CBOsdmEo61sKxd	anonymous	EN	0.6	1		3	5	2	3	1		3		1	2	1	2	4	2		1		5	2	2	1	1	2	3	1	2	1
2023-02-03 07:22:24	2023-02-03 07:24:07	0	100	103	1	2023-02-03 07:24:08	R_QaG3dgGoungTnWN	anonymous	EN	0.5	1		3	9	3	3	5		1		1	3	2	3	3	2		3		1	2	1	1	2	1	3	1	1	1
2023-02-03 07:26:38	2023-02-03 07:28:07	0	100	89	1	2023-02-03 07:28:07	R_1QLZOOfNa4eGBsh	anonymous	EN	0.8	1		2	11	3	3	2		1		1	1	4	2	5	1		9		5	1	1	1	1	2	1	1	1	1
2023-02-03 07:35:15	2023-02-03 07:36:46	0	100	90	1	2023-02-03 07:36:46	R_2f8Sip5lxzAw7cA	anonymous	EN	0.9	1		3	9	3	2	2		3		1	2	3	2	2	2		2		1	1	2	2	1	1	1	3	2	1
2023-02-03 07:39:06	2023-02-03 07:40:18	0	100	71	1	2023-02-03 07:40:18	R_2tDx1jPFlEaeHG8	anonymous	EN	0.5	1		3	7	3	3	2		1		1	3	3	3	3	2		4		5	2	2	1	2	2	1	2	4	1
2023-02-03 07:38:59	2023-02-03 07:42:13	0	100	194	1	2023-02-03 07:42:14	R_bae6aaOxzfa6IsV	anonymous	EN	1	1		3	7	3	1	3		2		1	3	4	3	3	2		5		1	2	2	1	1	1	1	2	4	1
2023-02-03 07:42:38	2023-02-03 07:44:00	0	100	82	1	2023-02-03 07:44:01	R_2YucZrLsKWndCdt	anonymous	EN	0.6	1		3	7	3	1	4		3		1	1	2	2	5	2		2		5	1	2	2	1	2	1	2	5	1
2023-02-03 07:40:46	2023-02-03 07:49:43	0	100	536	1	2023-02-03 07:49:43	R_3elClXF4AL2YbNI	anonymous	EN	0.9	1		1	7	3	3	3		1		1	3	1	3	3	2		1		1	1	1	2	2	1	3	1	4	1
2023-02-03 07:42:26	2023-02-03 07:50:31	0	100	484	1	2023-02-03 07:50:31	R_2dyjkJjZsDRpXJo	anonymous	EN	0.8	1		2	6	2	2	3		1		1	1	1	3	1	2		4		5	1	2	1	2	2	2	3	2	1
2023-02-03 07:56:20	2023-02-03 07:57:31	0	100	70	1	2023-02-03 07:57:31	R_VWtKxUChQ4XuK4h	anonymous	EN	0.5	1		3	6	2	3	2		1		1	4	1	2	3	2		6		5	1	1	2	1	2	3	3	5	1
2023-02-03 08:20:29	2023-02-03 08:23:02	0	100	153	1	2023-02-03 08:23:02	R_2qlxJvBmJCNm9sl	anonymous	EN	1	1		1	8	3	3	1		1	Pug myelopathy	2	1	3	1	5	1		9		5	2	2	2	1	2	1	2	1	2
2023-02-03 08:35:02	2023-02-03 08:37:53	0	100	170	1	2023-02-03 08:37:54	R_20ULjwHXNQlu35U	anonymous	EN	0.9	1		3	12	3	3	1		3		1	5	3	4	3	5		9		5	1	2	2	2	2	3	2	1	1
2023-02-03 08:36:55	2023-02-03 08:38:14	0	100	79	1	2023-02-03 08:38:15	R_3PyH4ZhusQ78P1m	anonymous	EN	0.5	1		3	7	3	1	1		1		1	3	1	1	5	2		7		5	1	2	2	2	2	1	2	1	1
2023-02-03 08:36:58	2023-02-03 08:38:18	0	100	80	1	2023-02-03 08:38:19	R_1Q4vmS96E2Swg64	anonymous	EN	0.7	1		1	9	3	2	3		1		1	4	2	3	3	2		2		1	1	1	1	1	2	3	2	3	1
2023-02-03 08:37:21	2023-02-03 08:40:06	0	100	165	1	2023-02-03 08:40:07	R_emnuYjSGjhzC73b	anonymous	EN	0.9	1		2	11	3	3	4		1		2	5	2	4	3	9	He did not have the truncal muscle strength to properly use a cart. (D.M.)	9		5	2	1	1	2	2	2	2	3	1
2023-02-03 08:53:17	2023-02-03 08:54:30	0	100	73	1	2023-02-03 08:54:30	R_3G9AG2SBt5wTBXv	anonymous	EN	0.5	1		3	8	3	1	2		1		1	3	2	3	2	2		5		1	1	2	1	2	1	1	1	3	1
2023-02-03 08:54:06	2023-02-03 08:56:36	0	100	149	1	2023-02-03 08:56:36	R_2uC15v2uHAKBJcY	anonymous	EN	0.8	2		4	1	2	1	7		4		1	3	2	2	4	5		9		1	1	1	1	1	1	2	2	2	1
2023-02-03 09:31:51	2023-02-03 09:35:11	0	100	199	1	2023-02-03 09:35:11	R_1kYPWL7m6uuFo5R	anonymous	EN	0.9	1		3	15	3	2	2		3		1	1	4	2	1	1		9		5	2	2	2	1	2	1	1	1	1
2023-02-03 10:08:50	2023-02-03 10:10:23	0	100	93	1	2023-02-03 10:10:24	R_2uJ4JXXT2KRQhmD	anonymous	EN	0.9	1		2	12	3	3	3		1		2	1	4	2	1	1		9		1	1	1	2	1	2	1	1	1	1
2023-02-03 10:44:01	2023-02-03 10:47:09	0	100	188	1	2023-02-03 10:47:10	R_PBAgI60YCfFDuNP	anonymous	EN	1	1		1	9	3	2	7		6	Genetic	1	5	4	4	4	5		9		5	2	2	2	2	2	2	2	2	1
2023-02-03 10:50:29	2023-02-03 10:51:27	0	100	57	1	2023-02-03 10:51:27	R_12Q2fekbRPosMK5	anonymous	EN	0.9	1		1	13	3	3	2		1		2	1	3	2	1	1		9		1	1	1	1		1	1	1	1	1
2023-02-03 11:00:32	2023-02-03 11:01:36	0	100	64	1	2023-02-03 11:01:37	R_1MPNu34yBzh59t7	anonymous	EN	0.7	2		2	2	2	2	2		3		1	3	2	2	5	2		3		1	1	1	1	1	1	1	1	1	1
2023-02-03 11:03:37	2023-02-03 11:04:53	0	100	76	1	2023-02-03 11:04:54	R_9BjVhHPc6vhtT3z	anonymous	EN	0.8	1		3	3	2	1	2		1		1	3	2	3	5	2		3		1	1	1	1	1	1	1	1	1	1
2023-02-03 11:06:07	2023-02-03 11:06:58	0	100	51	1	2023-02-03 11:06:59	R_3PmHBtG2otGiSUh	anonymous	EN	0.7	2		1	2	2	2	4		3		1	4	2	2	3	2		2		1	1	1	1	1	1	1	1	1	1
2023-02-03 11:08:18	2023-02-03 11:09:12	0	100	54	1	2023-02-03 11:09:13	R_2PAVJimptDgfagC	anonymous	EN	0.9	1		1	3	2	1	3		1		1	4	3	2	2	2		5		1	1	1	1	1	1	1	1	1	1
2023-02-03 11:10:26	2023-02-03 11:11:09	0	100	43	1	2023-02-03 11:11:10	R_3MoCXODanI9rfie	anonymous	EN	0.8	1		2	4	2	2	5		2		1	3	2	3	4	2		2		1	1	1	1	1	1	1	1	1	1
2023-02-03 11:12:29	2023-02-03 11:14:03	0	100	94	1	2023-02-03 11:14:03	R_247yfn7FNb5RlBj	anonymous	EN	0.6	2		2	5	2	2	4		3		1	3	1	2	5	2		3		1	1	1	1	1	1	1	1	1	1
2023-02-03 11:17:11	2023-02-03 11:17:47	0	100	35	1	2023-02-03 11:17:47	R_3qrtsnh7WvRWVg1	anonymous	EN	0.9	2		1	3	2	2	2		2		1	3	2	2	5	2		2		1	1	1	1	1	1	1	1	1	1
2023-02-03 11:20:30	2023-02-03 11:21:05	0	100	35	1	2023-02-03 11:21:06	R_1LjPpI5hwKBFfMj	anonymous	EN	0.9	1		3	5	2	1	2		1		1	4	3	2	3	2		3		1	1	1	1	1	1	1	1	1	1
2023-02-03 11:30:55	2023-02-03 11:35:11	0	100	255	1	2023-02-03 11:35:11	R_2E5HjaNOIjAusiB	anonymous	EN	1	1		2	9	3	1	2		1		2	1	2	2	3	4		4		1	2	1	1	1	2	1	1	1	1
2023-02-03 11:45:39	2023-02-03 12:01:11	0	100	932	1	2023-02-03 12:01:12	R_1pYBcG7s3120R7e	anonymous	EN	0.9	1		1	14.5	3	3	1		1		1	2	1	2	5	1		9		1	1	1	2	1	2	1	1	1	1
2023-02-03 12:16:58	2023-02-03 12:21:59	0	100	300	1	2023-02-03 12:21:59	R_2qfv6AO7eqEYBxw	anonymous	EN	0.8	1		1	2	2	3	4		3		1	2	3	2	1	1		9		1	1	1	1	1	1	1	1	1	1
2023-02-03 12:24:53	2023-02-03 12:27:47	0	100	174	1	2023-02-03 12:27:48	R_2zYq09xqRzuxxIu	anonymous	EN	0.9	1		2	15	3	3	1		1	pug mylelopathy	2	1	4	2	5	1		9		1	1	2	2	1	2	1	1	1	1
2023-02-03 12:48:03	2023-02-03 12:51:17	0	100	193	1	2023-02-03 12:51:17	R_2AMRXrmJvfdJHpB	anonymous	EN	0.9	1		1	3	2	1	1		1		1	4	3	3	4	1		9		1	2	1	1	1	1	1	1	1	1
2023-02-03 13:16:10	2023-02-03 13:17:44	0	100	94	1	2023-02-03 13:17:44	R_2OYZMz8vnUGMLfq	anonymous	EN	0.8	1		2	12.5	3	3	2		1	DM	1	1	4	2	1	1		9		1	1	1	1	1	1	1	1	1	1
2023-02-03 14:37:47	2023-02-03 14:40:03	0	100	135	1	2023-02-03 14:40:03	R_3kvWxoCEoSuIdGQ	anonymous	EN	0.9	1		1	12	3	3	3		1		2	1	4	2	1	1		9		1	1	1	1	1	2	1	1	1	1
2023-02-03 15:35:36	2023-02-03 15:37:04	0	100	88	1	2023-02-03 15:37:04	R_3FW0Qb5OSHWsgUw	anonymous	EN	1	1		1	4	2	3	3		2		1	4	4	3	5	2		2		1	2	1	1	1	1	3	2	3	1
2023-02-03 15:56:17	2023-02-03 15:59:56	0	100	218	1	2023-02-03 15:59:56	R_2wmgj1ZTsEIPaP1	anonymous	EN	0.8	1		3	14	3	3	3		1		1	5	2	1	5	5		9		5	1	2	2	2	2	3	2	2	1
2023-02-03 16:01:23	2023-02-03 16:02:52	0	100	89	1	2023-02-03 16:02:53	R_Q3Lie7VS8xZanEl	anonymous	EN	0.9	1		2	14	3	1	2		1		1	2	2	2	5	5		9		5	1	2	2	1	2	2	2	2	1
2023-02-03 16:21:34	2023-02-03 16:24:42	0	100	188	1	2023-02-03 16:24:43	R_2ASUqqRkzZZpgDv	anonymous	EN	0.8	1		1	6	2	1	4		1		1	3	3	3	5	4		1		1	1	1	1	1	1	2	1	2	1
2023-02-03 16:46:15	2023-02-03 16:51:01	0	100	286	1	2023-02-03 16:51:02	R_x0nGrSSHbnQCgo1	anonymous	EN	0.8	1		3	11	3	3	1		1		2	1	3	1	5	3		9		1	2	2	2	1	2	1	1	1	1
2023-02-03 16:58:51	2023-02-03 17:00:50	0	100	119	1	2023-02-03 17:00:51	R_3PoBVtB44EtucZY	anonymous	EN	0.8	1		3	6	2	3	1		2		1	1	3	2	5	1		9		1	1	2	2	1	2	1	2	1	1
2023-02-03 17:24:45	2023-02-03 17:26:48	0	100	122	1	2023-02-03 17:26:48	R_1Q3jrxLQSLO0Vrd	anonymous	EN	0.8	1		2	13	3	3	1		1	DM	1	5	3	4	3	5		9								2	2	2	1
2023-02-03 18:28:00	2023-02-03 18:29:28	0	100	88	1	2023-02-03 18:29:28	R_2OVyWtVDSkNl6Kw	anonymous	EN	0.8	1		1	9	3	3	2		1		2	1	4	2	1	1		9		1	1	2	2	1	2	1	1	1	1
2023-02-03 18:42:30	2023-02-03 18:44:55	0	100	144	1	2023-02-03 18:44:56	R_1LMXEDYNQDudLV5	anonymous	EN	0.8	1		1	10	3	3	2		8	Cancer	2	1	3	3	1	1		9		1	1	1	1	1	2	1	1	1	2
2023-02-03 19:25:05	2023-02-03 19:29:10	0	100	245	1	2023-02-03 19:29:10	R_RkvUKuK9ECrB68N	anonymous	EN	0.8	1		2	6	2	3	1		1		2	1	3	1	5	6		9		1	1	1	1	1	1	1	1	1	1
2023-02-03 19:30:19	2023-02-03 19:32:28	0	100	129	1	2023-02-03 19:32:29	R_28GVolBzRgNT2Ah	anonymous	EN	0.8	1		2	7	3	3	2		1		1	1	4	3	5	1		9		1	1	1	1	1	1	1	1	1	2
2023-02-03 20:30:09	2023-02-03 20:33:04	0	100	174	1	2023-02-03 20:33:04	R_3JF83vroedOjwiN	anonymous	EN	1	1		3	13	3	3	7		1		2	1	3	2	5	1		9		1	1	1	1	1	2	1	1	1	1
2023-02-03 20:33:34	2023-02-03 20:35:01	0	100	87	1	2023-02-03 20:35:01	R_RqxrzgUCUrZ9bK9	anonymous	EN	0.8	1		1	12	3	3	2		1		1	1	4	2	1	1		9		1	1	2	2	1	1	1	1	1	2
2023-02-03 20:38:43	2023-02-03 20:40:49	0	100	125	1	2023-02-03 20:40:49	R_21FCNphWA3O9JpP	anonymous	EN	0.9	1		2	2	2	3	2		1		1	2	3	1	5	4		8	Swelling	1	1	2	2	1	2	1	2	1	1
2023-02-03 20:48:06	2023-02-03 20:50:24	0	100	137	1	2023-02-03 20:50:24	R_1pzifTtTNtoEmnP	anonymous	EN	0.8	1		1	9	3	3	2		1		2	2	4	3	5	1		9		1	1	1	1	1	2	1	1	1	1
2023-02-03 20:56:36	2023-02-03 20:58:17	0	100	100	1	2023-02-03 20:58:17	R_2CCZeO2P6Vd8i53	anonymous	EN	0.8	1		2	8	3	3	3		1		1	3	4	3	5	1		9		1	2	1	1	1	1	1	1	1	1
2023-02-03 21:03:05	2023-02-03 21:05:27	0	100	142	1	2023-02-03 21:05:28	R_RX3HuolkDkrrRYd	anonymous	EN	0.8	1		2	14	3	3	2		1		2	1	4	2	5	1		9		1	1	1	1	1	2	1	1	1	1
2023-02-03 21:04:55	2023-02-03 21:06:06	0	100	71	1	2023-02-03 21:06:07	R_2qgzbdwr6rb21bA	anonymous	EN	0.7	1		2	3	2	1	2		2		1	1	2	3	1	1		3		1	1	1	1	1	1	1	1	2	1
2023-02-03 21:07:52	2023-02-03 21:09:38	0	100	105	1	2023-02-03 21:09:38	R_2v8M5OkFxqLOodM	anonymous	EN	0.7	1		2	2	2	2	2		1		1	2	2		4	3		3		1	1	1	2	1		1	2	2	1
2023-02-03 21:07:32	2023-02-03 21:13:22	0	100	349	1	2023-02-03 21:13:23	R_2CKhNoGlnb6DBwp	anonymous	EN	0.8	1		1	2	2	1	4		2		1	3	2	2	5	4		2		1	2	1		1	1	1	1	1
2023-02-03 21:10:18	2023-02-03 21:14:02	0	100	223	1	2023-02-03 21:14:02	R_3Oczz6R8ATU8X7J	anonymous	EN	0.7	2		2	3	2	2	2		7		1	2	1	2	5	2		3		5	2	1	1	2	1	2	1	2	1
2023-02-03 21:17:40	2023-02-03 21:20:07	0	100	146	1	2023-02-03 21:20:07	R_2R9QNz0wAhVwmIK	anonymous	EN	0.7	3		1	1	2	2	6		2		1	2	1	2	5	3		3		1	1	2	2	1	1	1	2	2	1
2023-02-03 21:17:12	2023-02-03 21:20:15	0	100	182	1	2023-02-03 21:20:16	R_12FhZtG4Ag5EAsd	anonymous	EN	0.7	1		2	1	2	1	1		2				2	1	1	1		2		1	2	2	1	1	1	2	1	1	1
2023-02-03 21:24:30	2023-02-03 21:26:13	0	100	103	1	2023-02-03 21:26:14	R_DzWvbwoBXNel3gZ	anonymous	EN	0.7	1		2			1	5		9		1	3	1	3	5	3		4		1	1	2	2	1	1	1	1	1	1
2023-02-03 21:25:39	2023-02-03 21:27:28	0	100	108	1	2023-02-03 21:27:28	R_YXEA96cTmzChT8Z	anonymous	EN	0.7	3		1	1	2	2	1		1		1	3	1	1	5	2		3		1	2	2	1	1	1	1	1	2	1
2023-02-03 21:27:53	2023-02-03 21:29:19	0	100	86	1	2023-02-03 21:29:20	R_2zZwqDkzOvdQWMW	anonymous	EN	0.7	1		2	3	2	3	4		1		1	2	2	2	5	3		6		1	2	1	1	2	1	1	2	1	1
2023-02-03 21:30:27	2023-02-03 21:32:12	0	100	105	1	2023-02-03 21:32:13	R_1r0ybGF5q1vikKA	anonymous	EN	0.7	2		1	2	2	2	3		1		1	1	2	2	5	3		7		1	2	1	2	1	1	1	2	1	1
2023-02-03 21:37:28	2023-02-03 21:41:39	0	100	251	1	2023-02-03 21:41:40	R_1ovyK78LjeHNWaT	anonymous	EN	0.8	1		3	5	2	3	1		3		2	1	1	2	1	1		9		1	1	1	2	1	1	2	1	2	2
2023-02-03 21:40:09	2023-02-03 21:41:44	0	100	95	1	2023-02-03 21:41:45	R_2S8GeodgtMhn7YV	anonymous	EN	0.9	1		3	10	3	3	1		1		1	1	4	1	5	1		9		1	1	1	1	1	2	1	1	1	1
2023-02-03 21:38:47	2023-02-03 21:42:19	0	100	211	1	2023-02-03 21:42:19	R_3IS7EyOxgk00bRx	anonymous	EN	0.6	1		2	1	2	1	3		2		1	3	3	2	5	4		3		1	1		1	1	2	1	1	1	1
2023-02-03 21:41:35	2023-02-03 21:44:56	0	100	201	1	2023-02-03 21:44:56	R_1MQJiKHAVkt9foF	anonymous	EN	0.9	1		1	16	3	3	2		1		2	2	4	2	5	1		9		1	1		1		2	2	2	1	1
2023-02-03 21:47:47	2023-02-03 21:50:09	0	100	141	1	2023-02-03 21:50:10	R_3jc8yxlO8bVyPec	anonymous	EN	0.9	1		1	9	3	3	1		1		1	1	4	1	4			9		1	1	1	2	1	2	1	1	1	2
2023-02-03 22:29:57	2023-02-03 22:31:50	0	100	112	1	2023-02-03 22:31:51	R_3htfJlPXXzrB8dP	anonymous	EN	0.8	1		1	5	2	3	1		7	Contracted legs	2	2	4	1	3	1		9		1	1	2	2	1	2	1	1	1	2
2023-02-03 22:53:04	2023-02-03 22:54:02	0	100	57	1	2023-02-03 22:54:02	R_3HCE2wzEhc9cXOy	anonymous	EN	0.8	2		2			2	3		4		1	2	2	2	5	4		2		1	2	2	1	1	1	2	2	1	1
2023-02-03 23:16:46	2023-02-03 23:18:57	0	100	130	1	2023-02-03 23:18:58	R_6P5YF33d1SaKGI1	anonymous	EN	1	1		1	8	3	3	3		1		2	1	4	1	1	1		9		1	1	1	2	1	2	1	1	1	2
2023-02-03 23:34:28	2023-02-03 23:37:29	0	100	181	1	2023-02-03 23:37:30	R_2cpXiEVj1HlQFQ0	anonymous	EN	0.9	1		2	10	3	3	3		1	Degenerative Mylopathy	2	1	4	3	1	1		9		1	1	1	1	1	1	1	1	1	1
2023-02-03 23:54:10	2023-02-04 00:00:33	0	100	383	1	2023-02-04 00:00:34	R_0riOmNTKqVLCIQp	anonymous	EN	0.6	2		2	3	2		4		4			1	2		1	1		1		1	1	1	1	1	1	2	2	3	1
2023-02-04 00:11:17	2023-02-04 00:13:09	0	100	112	1	2023-02-04 00:13:10	R_2viVNqyI9qoXuhL	anonymous	EN	0.8	1		1	2	2	1	3		2		1	4	3	2	4	1		9		1	1	1	1	1	1	1	1	1	1
2023-02-04 00:17:13	2023-02-04 00:27:37	0	100	624	1	2023-02-04 00:27:37	R_Y68fTAZTUCS2wVz	anonymous	EN	0.8	1		2	6	2	2	1		3		1	4	2	3	5	1		3		1	1	1	1	1	2	2	1	1	1
2023-02-04 00:17:10	2023-02-04 00:27:37	0	100	627	1	2023-02-04 00:27:37	R_8kN4EvY3i4NcW1H	anonymous	EN	0.8	1		2	6	2	2	1		3		1	4	2	3	5	1		3		1	1	1	1	1	2	2	1	1	1
2023-02-04 00:37:07	2023-02-04 00:38:45	0	100	97	1	2023-02-04 00:38:46	R_2ALSQWtZtiXt88t	anonymous	EN	0.9	1		2	12.5	3	3	1		1		2	2	4	2	5	1		9		1	1	2	2	1	2	1	1	1	1
2023-02-04 00:41:32	2023-02-04 00:45:20	0	100	227	1	2023-02-04 00:45:20	R_3KTu1OY61UW1HFI	anonymous	EN	0.8	1		1	2	2	1	6		1		1	3	1	2	4	1		3		1	1	2	2	2	1	2	2	2	1
2023-02-04 00:35:48	2023-02-04 00:48:21	0	100	752	1	2023-02-04 00:48:21	R_2WGaIcpuzCFDWsz	anonymous	EN	0.8	1		2	7	3	3	1		3		1	4	2	3	4	1		1		1	1	1	1	1	1	1	2	1	1
2023-02-04 00:46:57	2023-02-04 00:49:48	0	100	171	1	2023-02-04 00:49:48	R_271HxJt0dxJn4cI	anonymous	EN	0.8	1		3	3	2	1	3		2		1	2	2	2	4	4		2		5	1	2	2	2	1	2	2	3	1
2023-02-04 00:50:17	2023-02-04 00:51:50	0	100	93	1	2023-02-04 00:51:51	R_21ny2X8JEQZpZad	anonymous	EN	0.7	1		1	2	2	2	6		1		2	2	1	1	5	1		5		5	1	2	2	2	1	1	2	3	1
2023-02-04 01:07:12	2023-02-04 01:08:18	0	100	65	1	2023-02-04 01:08:18	R_1n6p1nTvfxpIdyx	anonymous	EN	0.7	2		1	2	2	1	4		1		1	1	1	1	1	2		3			2	1	1	1	1	1	1	2	1
2023-02-04 01:03:05	2023-02-04 01:09:16	0	100	370	1	2023-02-04 01:09:16	R_1DMSFcDmpC6L9gO	anonymous	EN	0.8	1		2	3	2	1	6		3		1	3	2	1	3	2		2		1	2	1	1	1	1	1	1	2	1
2023-02-04 01:09:54	2023-02-04 01:14:08	0	100	254	1	2023-02-04 01:14:09	R_SJcw9vA4EcZvj3z	anonymous	EN	0.8	1		3	3	2	1	5		2		1	1	2	2	5	1		9		1	1	1	1	1	1	1	1	1	1
2023-02-04 01:21:16	2023-02-04 01:22:44	0	100	88	1	2023-02-04 01:22:45	R_zZFsM30dI79Fpdf	anonymous	EN	0.7	1		1	4	2	1	2		1		1	4	3	3	5	1		5		5	1	2	2	2		1	1	2	1
2023-02-04 01:24:12	2023-02-04 01:25:28	0	100	75	1	2023-02-04 01:25:28	R_A4IG7YKuS2OCHjb	anonymous	EN	0.8	1		2	2	2	1	3		3		1	1		3	1	1		1		1	1	1	1	2	1	1	1	2	1
2023-02-04 01:24:18	2023-02-04 01:27:45	0	100	207	1	2023-02-04 01:27:45	R_3hcrPHBCi7BUied	anonymous	EN	0.8	1		1	5	2	2	4		2		1	2	2	2	5	2		5		5	1	2	2	2	1	2	2	3	1
2023-02-04 01:27:02	2023-02-04 01:31:40	0	100	278	1	2023-02-04 01:31:40	R_3NVT4ytom2H96wD	anonymous	EN	0.8	1		2	8	3	1	2		1		1	3	2	2	4	4		7		1	1	1	1	1	1	1	1	1	1
2023-02-04 01:27:09	2023-02-04 01:31:46	0	100	277	1	2023-02-04 01:31:47	R_2dhF8ePamh7sIx9	anonymous	EN	0.8	1		2	9	3	1	2		1		1	4	3	2	4	1		7		1	1	1		1	1	1	1	1	1
2023-02-04 01:29:20	2023-02-04 01:32:35	0	100	194	1	2023-02-04 01:32:35	R_31AwVIWqvEcLhg7	anonymous	EN	0.8	1		1	4	2		1		2			1	1	2	5	1		9		1	1	1	2	1	1	1	1	1	1
2023-02-04 01:29:18	2023-02-04 01:34:09	0	100	290	1	2023-02-04 01:34:09	R_1Crp1ISXiiCRuYu	anonymous	EN	0.8	3		4	3	2	3	6		4		1	1	1	1	1	1		9		1	1	1	1	1	1	1	1	2	1
2023-02-04 01:29:08	2023-02-04 01:35:33	0	100	385	1	2023-02-04 01:35:34	R_r9LrXd32wXZplPH	anonymous	EN	0.8	2		4	5	2	1	5		2		1	1	2	2	1	2		6		1	1	2	2	1	1	2	2	2	1
2023-02-04 01:32:10	2023-02-04 01:38:17	0	100	366	1	2023-02-04 01:38:17	R_1IMFuqC9q1Xyr7W	anonymous	EN	0.7	1		2	5	2	2	1		2		1	2	2	4	1	3		2		1	1	1	1	1	1	2	1	1	1
2023-02-04 01:50:19	2023-02-04 01:52:21	0	100	122	1	2023-02-04 01:52:21	R_ApQPJcdg4T4SRJn	anonymous	EN	0.9	1		1	5	2	1	1		1		1	2	2	2	5	3		9		1	1	1	1	1	1	2	1	2	1
2023-02-04 01:45:54	2023-02-04 01:52:31	0	100	397	1	2023-02-04 01:52:31	R_1jlblzZ6KWvdrB9	anonymous	EN	0.9	3		1	1	2	1	1		1		1	3	2	1	5	5		9		1	1	2	2	1	1	1	1	2	1
2023-02-04 01:51:44	2023-02-04 01:52:48	0	100	64	1	2023-02-04 01:52:48	R_40B4mXG3gxOQJsB	anonymous	EN	0.8	3						3		3			2		2		2		3		1	1	1		1	1	1	2	3	1
2023-02-04 01:45:54	2023-02-04 01:52:51	0	100	416	1	2023-02-04 01:52:51	R_37PujlPYOlOJerD	anonymous	EN	0.8	2		1	1	2	1	1		2		1	2	1	1	5	1		9		1	1	1	2	1	1	1	1	2	1
2023-02-04 01:45:26	2023-02-04 01:53:16	0	100	469	1	2023-02-04 01:53:16	R_3Mn9VATZj5QtWbc	anonymous	EN	0.8	2		1	2	2	1	5		1		1	3	2	1	4	5		9		1	1	2	2	1	1	1	1	2
2023-02-04 01:47:30	2023-02-04 01:53:44	0	100	374	1	2023-02-04 01:53:45	R_RajMM1xN6VrTxlf	anonymous	EN	0.8	2		1	2	2	1	1		2		1	3	1	2	5	1		9		1	1	2		1	1	1	1	2	1
2023-02-04 01:50:54	2023-02-04 01:54:16	0	100	202	1	2023-02-04 01:54:17	R_2ril1mbwBEz56aS	anonymous	EN	0.8	2		1	8	3	3	5		3		1	3	3	3	1	1		2		1	1	1	1	1	1	1	1	1	1
2023-02-04 01:45:54	2023-02-04 01:54:18	0	100	503	1	2023-02-04 01:54:18	R_3qwI8LrVSWVu7FA	anonymous	EN	0.8	3		1	1	2	1	1		2		1	3	2	2		5		9		1	1	2		2	1	2	1	1	1
2023-02-04 01:43:57	2023-02-04 01:55:42	0	100	705	1	2023-02-04 01:55:43	R_yjxdLq8tXZCx0TT	anonymous	EN	0.7	1		2	3	2	2	3		2		1	3	3	2	3	2		3		5	1	2	2	1	1	1	1	2	1
2023-02-04 01:48:30	2023-02-04 01:55:50	0	100	439	1	2023-02-04 01:55:50	R_2VCHfcyYDMmkiAm	anonymous	EN	0.7	1		2	2	2	3	5		2		1	3	2		5	4		9		5	1	2	2	1	1	1	1	2	1
2023-02-04 01:48:32	2023-02-04 01:55:51	0	100	438	1	2023-02-04 01:55:51	R_eCzgxfWjVDHIokp	anonymous	EN	0.7	1		2	3	2	3	2		1		1	3	3		5	3		9		5	1	2	2	1	1	1	1	1	1
2023-02-04 01:48:31	2023-02-04 01:55:52	0	100	440	1	2023-02-04 01:55:52	R_ONee5i17VEMl7lT	anonymous	EN	0.7	1		2	3	2	2	4		2		1	3	2		5	3		9		5	1	2	1	1	1	1	1	1	1
2023-02-04 01:49:09	2023-02-04 01:55:53	0	100	403	1	2023-02-04 01:55:53	R_3dPQBWISWcg9Kzo	anonymous	EN	0.7	1		3	2	2	2	4		2		1	3	3	2	5	4		9		5	1	2	1	1	1	1	1	2	1
2023-02-04 01:56:32	2023-02-04 01:58:32	0	100	120	1	2023-02-04 01:58:33	R_2rlkEkTA0Idl3IO	anonymous	EN	0.7	1		1	7	3	2	4		3		1	3	3	3	1	1		3		1	1	1	1	1	1	1	1	1	1
2023-02-04 01:56:33	2023-02-04 01:58:43	0	100	129	1	2023-02-04 01:58:43	R_PULx61iffTNs3ER	anonymous	EN	0.7	1		1	6	2	2	4		3		1	3	3	3	1	1		3		1	1	1	1	1	1	1	1	1	1
2023-02-04 02:01:02	2023-02-04 02:12:11	0	100	669	1	2023-02-04 02:12:12	R_2vkWpANBUBaUh1a	anonymous	EN	0.9	4		1	5	2	1	3		1		1	3	3	3	1	1		2		1	1	1	1	1	1	1	1	1	1
2023-02-04 02:02:04	2023-02-04 02:12:31	0	100	627	1	2023-02-04 02:12:31	R_3hbSSZ3dy9GebDP	anonymous	EN	0.7	1		1	6	2	1	3		1		1	3	3	3	1	1		2		1	1	1	1	1	1	1	1	1	1
2023-02-04 02:27:50	2023-02-04 02:30:49	0	100	178	1	2023-02-04 02:30:49	R_XInFK8GPOz5PFHr	anonymous	EN	0.7	1		1	Two years old	2	1	2		4		2	1	1	1	1	4		9		5	2	2	2	1	1	2	3	3	1
2023-02-04 02:29:48	2023-02-04 02:32:40	0	100	172	1	2023-02-04 02:32:40	R_9WvVOovhvGV9eRH	anonymous	EN	0.7	2		2	3	2	2	2		2		1	2	2	2	5	2		3		1	2	2	2	1		2	2	3	1
2023-02-04 02:45:10	2023-02-04 02:51:05	0	100	354	1	2023-02-04 02:51:05	R_31Z6Rbp07YGhBEr	anonymous	EN	0.7	3		2	5	2	2	7		1		1	3	3	2	5	3		3		1	2	1	1	2	2	2	2	3	1
2023-02-04 02:51:06	2023-02-04 02:53:23	0	100	137	1	2023-02-04 02:53:24	R_1mRdXBtLRZVBAqy	anonymous	EN	0.7	1		3	One year old	2	1	2		4		2	1	3	2	4	1		9		5	1	1	1	2	2	3	3	4	1
2023-02-04 03:04:54	2023-02-04 03:08:18	0	100	203	1	2023-02-04 03:08:18	R_rfl93v2hSiyEpep	anonymous	EN	0.9	1		2	3	2	2	3		3		1	4	2	3	4	4		9		1	1	1		1	1	2	2	3	1
2023-02-04 03:18:39	2023-02-04 03:21:16	0	100	157	1	2023-02-04 03:21:17	R_338SqJME2hGwqlF	anonymous	EN	0.9	1		1	Two-and-a-half years old	2	2	5		2		1	5	1	2	2	3		5		1	1	1	1	2	2	3	3	1	1
2023-02-04 03:24:23	2023-02-04 03:26:31	0	100	127	1	2023-02-04 03:26:31	R_12xU5KxftJLVfNY	anonymous	EN	0.9	2		4	Half year old	1	2	5		4		1	3	4	2	1	1		9		1	2	1	1	1	2	2	2	2	1
2023-02-04 03:34:54	2023-02-04 03:46:45	0	100	711	1	2023-02-04 03:46:46	R_1cXMMXcvbKk61Dc	anonymous	EN	0.9	1		1	5	2	1	2		2		1	3	2	2	4	1		9		1	1	2	2	1	1	2	2	2	1
2023-02-04 03:34:55	2023-02-04 03:47:11	0	100	736	1	2023-02-04 03:47:11	R_1LqCTmRNFFsGTxw	anonymous	EN	1	2		1	6	2	2	1		2		1	2	1	2	5	3		3		1	1	1	1	1	1	1	1	2	1
2023-02-04 03:45:22	2023-02-04 03:47:43	0	100	141	1	2023-02-04 03:47:44	R_V3YauJ7O4Ndx7vX	anonymous	EN	0.9	1		2	5	2	1	2		2		1	1	2	2	1	2		3		1	1	1	1	1	1	1	2	2	1
2023-02-04 03:34:57	2023-02-04 03:49:23	0	100	865	1	2023-02-04 03:49:23	R_2tsPSp2mFJ9XcEZ	anonymous	EN	0.9	1		2	6	2	1	4		2		1	3	3	3	5	1		9		1	1	1	1	1	2	1	1	2	1
2023-02-04 03:48:56	2023-02-04 03:50:25	0	100	88	1	2023-02-04 03:50:25	R_2i7VpZCGiAB6gtr	anonymous	EN	0.7	1		1	Two-and-a-half years old	2	2	1		1		1	2	2	3	5	2		5		1	1	1	1	2	2	1	1	1	1
2023-02-04 03:54:21	2023-02-04 03:55:30	0	100	68	1	2023-02-04 03:55:30	R_73QZOLq7PdOUoSd	anonymous	EN	0.7	1		3	One year old	2	1	2		2		2	2	1	2	4	1		9		1	1	2	2	2	1	1	1	4	1
2023-02-04 03:52:22	2023-02-04 03:56:09	0	100	227	1	2023-02-04 03:56:10	R_tYx5Rc7mKBJGOm5	anonymous	EN	0.9	1		1	3	2	3	1		2		1	3	2	2	4	2		2		1	2	1	2	1	1	1	1	2	1
2023-02-04 03:53:05	2023-02-04 03:59:05	0	100	360	1	2023-02-04 03:59:05	R_2QiKH3DrFDvoHa3	anonymous	EN	0.9	2		1	5	2	1	3		1		2	3	2	2	5	1		9		1	1	1	1	1	1	1	1	1	1
2023-02-04 03:52:59	2023-02-04 03:59:58	0	100	419	1	2023-02-04 03:59:59	R_agS6lcpguYyltn3	anonymous	EN	0.9	1		2	6	2	2	2		2		1	2	1	3	4	5		9		1	1	2	2	1	2	1	1	2	1
2023-02-04 03:53:01	2023-02-04 04:07:28	0	100	866	1	2023-02-04 04:07:29	R_2a9zhiqtazK88j8	anonymous	EN	0.9	1		1	5	2	2	2		3		1	4	2	3	4	2		2		1	1	1	1	1	1	1	1	2	1
2023-02-04 03:52:45	2023-02-04 04:07:48	0	100	902	1	2023-02-04 04:07:48	R_zffKPfYwJmcDUYh	anonymous	EN	0.7	2		2	5	2	2	1		3		1	4	2	2	2	2		3		1	1	1	1	1	2	2	1	1	1
2023-02-04 03:53:00	2023-02-04 04:09:16	0	100	975	1	2023-02-04 04:09:16	R_3Hv8NzTp0ybMRPp	anonymous	EN	0.9	2		1	6	2	3	3		2		2	3	3	2	5	1		9		1	1	2	2	1		1	1	2	1
2023-02-04 04:10:03	2023-02-04 04:10:36	0	100	32	1	2023-02-04 04:10:36	R_1jZc0trOWcHGyM6	anonymous	EN	0.7	1		2	3	2	2	3		2		2	1	2	2	4	4		4		1	1	1	1	1	1	1	1	1	1
2023-02-04 04:09:44	2023-02-04 04:11:02	0	100	78	1	2023-02-04 04:11:02	R_1P1t4nnOuPFYriv	anonymous	EN	0.7	2		4	One year old	2	3	1		1		1	1	1	1	1	1		9		1	2	1	2	1	1	1	1	1	1
2023-02-04 03:53:03	2023-02-04 04:12:15	0	100	1152	1	2023-02-04 04:12:15	R_sG7PaTOTIZ5BFAt	anonymous	EN	0.9	1		1	8	3	1	5		2		2	1	3	2	5	1		9		1	1	2	2	2	1	1	1	3	1
2023-02-04 04:13:42	2023-02-04 04:15:15	0	100	92	1	2023-02-04 04:15:15	R_24Mf1RqPgT0HBFn	anonymous	EN	0.7	2		4	Half year old	1	1	3		4		2	1	1	2	1	1		9		1	1	1	1	1	1	1	1	1	1
2023-02-04 04:17:27	2023-02-04 04:19:08	0	100	101	1	2023-02-04 04:19:09	R_1q9aAPrGMiOO8Cb	anonymous	EN	0.9	1		3	Three-and-a-half years old	2	1	1		4		2	4	1	1	3	5		9		5	2	2	2	2	2	3	3	5	1
2023-02-04 04:25:03	2023-02-04 04:26:02	0	100	59	1	2023-02-04 04:26:03	R_3iUv8wgTruUyK1b	anonymous	EN	0.7	1		3	Four years old	2	2	6		2		1	4	2	1	3	4		5		5	1	1	1	2	2	3	2	4	1
2023-02-04 04:26:29	2023-02-04 04:27:51	0	100	82	1	2023-02-04 04:27:51	R_2BlzZRCFoOTt31p	anonymous	EN	0.9	1		1	13	3	3	2		1		2	1	4	3	5	1		9		1	1	1	1	1	1	1	1	1	1
2023-02-04 04:28:26	2023-02-04 04:29:25	0	100	59	1	2023-02-04 04:29:25	R_7V3Kux8YvuXhhS1	anonymous	EN	0.9	2		4	One year old	2	2	2		3		1	2	1	3	5	4		2		5	1	2	1	1	2	2	1	2	1
2023-02-04 04:32:46	2023-02-04 04:33:57	0	100	71	1	2023-02-04 04:33:57	R_11jzm1NZZQ9QZme	anonymous	EN	0.7	1		2	One year and two months	2	2	2		4		1	3	1	3	1	3		7		1	2	2	2	2	1	1	2	4	1
2023-02-04 04:37:35	2023-02-04 04:39:00	0	100	84	1	2023-02-04 04:39:00	R_2PjbhcCpS2SrPrh	anonymous	EN	0.7	3		4	Half year old	1	1	2		2		1	3	1	1	4	5		9		1	2	1	1	2	1	2	1	2	1
2023-02-04 04:36:10	2023-02-04 04:40:30	0	100	260	1	2023-02-04 04:40:30	R_3RpEYDjbvRbGUd4	anonymous	EN	0.9	3		2	three	2	1	2		1		1	3	2	3	5	3		6		1	1	1	1	2	2	2	1	2	1
2023-02-04 04:41:39	2023-02-04 04:43:01	0	100	82	1	2023-02-04 04:43:02	R_2as16FAWf70fTE5	anonymous	EN	0.6	1		3	One year and five months	2	1	1		4		1	2	2	2	1	3		1		1	1	1	2	2	1	2	2	1	1
2023-02-04 04:59:14	2023-02-04 05:00:30	0	100	75	1	2023-02-04 05:00:30	R_3e4CRh7vEimP7rX	anonymous	EN	0.9	2		4	Two years old	2	3	1		2		2	3	1	1	1	5		9		1	1	1	1	1	1	1	1	2	1
2023-02-04 05:03:06	2023-02-04 05:04:22	0	100	75	1	2023-02-04 05:04:22	R_2AKoaxnp7wEqErG	anonymous	EN	0.9	1		2	Three years old	2	2	3		1		1	3	1	3	4	1		2		1	1	2	1	2	2	2	1	1	1
2023-02-04 05:08:27	2023-02-04 05:09:45	0	100	78	1	2023-02-04 05:09:45	R_bvAEgJ5Bw9AO8hP	anonymous	EN	0.7	1		3	Four years old	2	2	3		4		2	2	3	2	1	5		1		5	2	1	1	1	1	2	2	1	1
2023-02-04 05:06:36	2023-02-04 05:12:32	0	100	356	1	2023-02-04 05:12:32	R_2QW0WBphfnF2eB4	anonymous	EN	0.9	1		1	3	2	2	3		7		1	2	1	3	1	3		9		1	1	1	1	1	1	1	1	1	1
2023-02-04 05:06:36	2023-02-04 05:12:46	0	100	370	1	2023-02-04 05:12:46	R_1g6bPLbWwV7djYZ	anonymous	EN	0.9	1		2	4	2	3	4		3		1	2	4	3	5	2		2		1	1	1	2	1	1	1	1	1	1
2023-02-04 05:16:35	2023-02-04 05:21:15	0	100	280	1	2023-02-04 05:21:16	R_2S3xjURi5kxBLWu	anonymous	EN	0.7	1		1	10	3	1	3		1		1	2	2	3	4	3		2		1	1	1	1	1	1	1	1	1	1
2023-02-04 05:23:59	2023-02-04 05:25:38	0	100	98	1	2023-02-04 05:25:38	R_1CviGplCJH6zgf0	anonymous	EN	0.9	1		1	4	2	2	2		1		1	2	2	3	4	1		9		1	1	1	1	1	1	1	1	1	1
2023-02-04 05:24:22	2023-02-04 05:28:15	0	100	232	1	2023-02-04 05:28:15	R_3fwpLn2rMQP2Ggf	anonymous	EN	0.9	1		3	6	2	3	5		2		1	2	3	3	3	1		9		1	1	1	1	1	1	1	2	2	1
2023-02-04 05:39:13	2023-02-04 05:41:01	0	100	107	1	2023-02-04 05:41:01	R_1Qbg9bLJAXWGGfm	anonymous	EN	0.9	1		3	2	2	3	3		2		1	1	2	3	5	1		9		1	1	1	1	1	1	1	2	1	1
2023-02-04 05:39:11	2023-02-04 05:41:24	0	100	133	1	2023-02-04 05:41:24	R_2fy6Tnh914QQZXd	anonymous	EN	0.9	1		2	4	2	2	2		1		1	1	3	1	4	5		9		1	1	1	1	1	1	3	3	3	1
2023-02-04 06:24:55	2023-02-04 06:25:51	0	100	56	1	2023-02-04 06:25:52	R_2sRrgJQUgf0e6WS	anonymous	EN	0.9	3		3			2	3		3		1	2	2	3	4	4		2		1	2	2	1	1	1	2	2	4	1
2023-02-04 08:21:12	2023-02-04 08:24:21	0	100	189	1	2023-02-04 08:24:21	R_1ONbTWk9IAuinab	anonymous	EN	0.9	1		2	9	3	3	4		1		2	1	1	1	5	1		9		1	1	1	1	1	2	1	1	1	1
2023-02-04 08:24:21	2023-02-04 08:28:00	0	100	218	1	2023-02-04 08:28:00	R_302BbJzMc8R1EKn	anonymous	EN	0.9	3		4	4	2	1	5		4		2	2	2	1	1	1		9		1	1	1	1	1	1	1	1	1	1
2023-02-04 08:28:42	2023-02-04 08:31:35	0	100	172	1	2023-02-04 08:31:35	R_3M3T4l8wwtBW2VH	anonymous	EN	0.9	1		3	9	3	3	1		1	Degenerative myelopathy	1	3	3	1	5	1		9		1	2	2	1	1	2	1	1	1	1
2023-02-04 08:35:28	2023-02-04 08:36:41	0	100	73	1	2023-02-04 08:36:41	R_3lQemEdyrQFIMUo	anonymous	EN	0.9	1		1	2	2	1	6		2		2	1	1	2	5	2		1		1	1	2	2	2	1	1	1	2	1
2023-02-04 08:40:43	2023-02-04 08:41:46	0	100	62	1	2023-02-04 08:41:46	R_1LczZdI52xPVlVZ	anonymous	EN	0.7	2		4	4	2	3	5		4		2	1	3	2	1	1		9		1	1	2	2	1	1	1	1	2	1
2023-02-04 08:44:29	2023-02-04 08:45:30	0	100	61	1	2023-02-04 08:45:30	R_2ea02K8m0mFKWZ4	anonymous	EN	0.9	2		4	6	2	2	3		4		2	1	1	1	4	1		9		1	1	2	2	2	1	1	1	2	1
2023-02-04 09:04:50	2023-02-04 09:06:04	0	100	74	1	2023-02-04 09:06:04	R_w66sgYwewhALB9n	anonymous	EN	0.9	1		2	3	2	1	2		4		2	2	1	1	4	2		5		1	1	2	2	2	1	2	2	2	1
2023-02-04 09:05:59	2023-02-04 09:07:05	0	100	65	1	2023-02-04 09:07:05	R_31N869WacBFRgEs	anonymous	EN	0.7	2		2	5	2	2	5		2		1	2	3	3	5	4		3		1	1	1	1	1	1	2	2	4	1
2023-02-04 09:07:37	2023-02-04 09:08:56	0	100	78	1	2023-02-04 09:08:56	R_3DvFrrUD4xzKhjJ	anonymous	EN	0.9	3		4	5	2	3	7		4		2	2	2	2	5	1		9		1	1	2	2	2	1	2	2	3	1
2023-02-04 09:09:58	2023-02-04 09:10:51	0	100	53	1	2023-02-04 09:10:51	R_2tx8aQKaRMjlVhL	anonymous	EN	0.9	3		4	3	2	3	2		4		2	1	2		5	1		9		1	1	1	1	1	1	2	2	2	1
2023-02-04 09:11:49	2023-02-04 09:13:45	0	100	116	1	2023-02-04 09:13:46	R_1SvWjl7howfmrhT	anonymous	EN	0.9	1		3	3	2	1	3		2		1	1	1	2	5	2		3		5	1	2	2	2	1	1	1	2	1
2023-02-04 09:14:43	2023-02-04 09:15:42	0	100	58	1	2023-02-04 09:15:42	R_2VkWMIsMWe1szWe	anonymous	EN	0.7	3		4	3	2	2	2		4		2	1	1	3	1	1		9		1	1	2	2	2	1	1	1	1	1
2023-02-04 09:16:31	2023-02-04 09:17:38	0	100	66	1	2023-02-04 09:17:38	R_3MLkIeMrcvtxN4E	anonymous	EN	0.9	1		2	4	2	1	2		2		1	1	2	2	5	2		4		5	1	2	2	1	1	2	2	3	1
2023-02-04 09:17:01	2023-02-04 09:20:31	0	100	209	1	2023-02-04 09:20:31	R_1f30VkxlaOO03dp	anonymous	EN	0.9	1		3	5	2	3	1		1		2	1	4	2	1	3	His back paws sometimes off out of the stirrup	9		1	1	2	2	1	2	1	1	1	1
2023-02-04 09:45:45	2023-02-04 09:48:41	0	100	175	1	2023-02-04 09:48:41	R_2s1nFxvdaacdwzF	anonymous	EN	1	1		1	6	2	3	15	Wheels to go	1	IVDD	2	2	2	1	1	5		9		5	1	2	2	1	2	1	1	1	1
2023-02-04 10:12:07	2023-02-04 10:14:17	0	100	129	1	2023-02-04 10:14:17	R_ODopyE8Vr36AcBX	anonymous	EN	0.9	1		2	4	2	3	1		1		1	2	3	1	1	1		9		1	1	1	1	1	2	1	1	1	1
2023-02-04 10:22:03	2023-02-04 10:24:48	0	100	165	1	2023-02-04 10:24:49	R_33kDwYa3EapPsU3	anonymous	EN	0.9	1		1	12	3	3	8		7		1	1	3	2	1	1		9		1	1	1	1	1	2	1	1	1	1
2023-02-04 11:34:31	2023-02-04 11:37:50	0	100	198	1	2023-02-04 11:37:50	R_YWxO6sMyZzhuqxr	anonymous	EN	0.9	1		3	12	3	3	1		1	Degenerative myelopathy	1	1	3	2	4	8	Wheels wear down unevenly, sometimes she tips over in it	9		5	1	1	2	1	2	1	1	1	1
2023-02-04 12:21:42	2023-02-04 12:27:42	0	100	359	1	2023-02-04 12:27:42	R_vl5Yw4MYtciqBR7	anonymous	EN	0.9	1		1	2 years old	2	1	3		1		1	3	2	2	4	1		2		1	1	1	1	1	1	1	1	1	1
2023-02-04 12:47:06	2023-02-04 12:48:50	0	100	104	1	2023-02-04 12:48:51	R_1dzruLyIsaQsFSW	anonymous	EN	1	1		1	11	3	3	2		1		2	1	4	1	1	1		9		5	2	2	2	1	2	2	2	2	1
2023-02-04 12:47:22	2023-02-04 12:49:22	0	100	119	1	2023-02-04 12:49:22	R_21FckwxVuuGC2Uc	anonymous	EN	0.9	1		1	12	3	3	4		1		1	1	4	1	5	8	Initially occasional rollovers	9		1	1	2	2	1	2	1	1	1	1
2023-02-04 13:16:45	2023-02-04 13:18:10	0	100	85	1	2023-02-04 13:18:12	R_1OPqB7xioqPYFhn	anonymous	EN	0.9	1		1	11	3	3	2		1		1	5	3	1	3	5		9		5	1	1	1	1	2	3	3	4	1
2023-02-04 14:49:23	2023-02-04 14:50:49	0	100	85	1	2023-02-04 14:50:49	R_3EM5Nd7sGaNG6hT	anonymous	EN	0.9	1		2	13	3	2	2		1		1	1	3	2	1	1		9		5	1	1	1	1	1	1	1	1	1
2023-02-04 14:59:59	2023-02-04 15:02:02	0	100	122	1	2023-02-04 15:02:02	R_4Yq7DZ7s6LfCdZD	anonymous	EN	0.9	1		2	8	3	3	7		1		2	3	4	3	5	1		9		1	1	2	2	1	1	1	1	1	1
2023-02-04 16:21:34	2023-02-04 16:23:58	0	100	144	1	2023-02-04 16:23:59	R_32JW419ONjv9xEJ	anonymous	EN	0.7	1		1	1	2	3	2		1		1	2	2	2	5	1		4		1	1	2	2	1	2	1	1	1	1
2023-02-04 16:29:52	2023-02-04 16:33:54	0	100	242	1	2023-02-04 16:33:55	R_1DAnTGLXBMgFWuA	anonymous	EN	0.9	1		3	2	2	1	2		1		1	3	2	3	3	2		4		1	1	2	1	1	1	1	1	2	1
2023-02-04 16:48:50	2023-02-04 16:52:09	0	100	199	1	2023-02-04 16:52:09	R_2CUn6aOHGowSKP3	anonymous	EN	0.9	1		1	1	2	2	4		1		1	3	1	2	4	2		4		1	1	1	1	1	2	1	1	3	1
2023-02-04 16:55:54	2023-02-04 16:57:08	0	100	74	1	2023-02-04 16:57:08	R_3j1YCfvyDNNsmcz	anonymous	EN	0.9	2		4	2	2	2	3		1		1	3	1	2	3	3		9		1	1	1	1	1	1	1	1	3	1
2023-02-04 17:01:31	2023-02-04 17:03:44	0	100	132	1	2023-02-04 17:03:44	R_C1bDBuvgYrBQxfb	anonymous	EN	0.9	3		4	1	2	2	5		2		1	2	1	1	5	1		9		1	1	1	1	1	1	1	1	1	1
2023-02-04 17:05:37	2023-02-04 17:09:13	0	100	215	1	2023-02-04 17:09:13	R_32QmY6kxNDJzIhE	anonymous	EN	0.9	1		2	1	2	3	4		2		1	2	3	1	5	2		1		1	1	1	1	1	1	1	1	2	1
2023-02-04 17:11:56	2023-02-04 17:13:01	0	100	64	1	2023-02-04 17:13:01	R_1IAw2DohdbkqW6w	anonymous	EN	0.9	1		3	3	2	2	4		2		1	2	2	3	4	1		1		1	1	1	1	1	1	1	1	2	1
2023-02-04 17:21:30	2023-02-04 17:23:20	0	100	110	1	2023-02-04 17:23:20	R_2b28dqgHRWVN3X3	anonymous	EN	0.9	1		2	2	2	2	4		1		1	1	1	1	5	3		9		1	1	1	1	1	1	1	1	2	1
2023-02-04 17:25:58	2023-02-04 17:27:30	0	100	92	1	2023-02-04 17:27:30	R_2917JGilAv0dTMc	anonymous	EN	0.9	2		2	2	2	1	3		3		1	2	1	2	5	4		9		1	1	1	1	1	1	1	1	3	1
2023-02-04 17:30:12	2023-02-04 17:31:51	0	100	99	1	2023-02-04 17:31:51	R_ei0x58vFOWxVwZP	anonymous	EN	0.9	1		2	1	2	2	2		2		1	3	1	1	5	1		9		1	1	1	1	1	1	1	1	2	1
2023-02-04 17:37:14	2023-02-04 17:38:15	0	100	60	1	2023-02-04 17:38:15	R_2WwHFstSlxBA75d	anonymous	EN	0.9	2		4	1	2	3	2		3		1	1	1	1	5	1		9		1	1	1	1	1	1	1	1	2	1
2023-02-04 17:40:26	2023-02-04 17:41:23	0	100	56	1	2023-02-04 17:41:23	R_2RV756QGI9CvAO5	anonymous	EN	0.7	1		1	1	2	2	3		1		1	1	2	2	5	1		9		1	1	1	1	1	1	1	1	3	1
2023-02-04 17:52:30	2023-02-04 17:55:13	0	100	162	1	2023-02-04 17:55:13	R_2qmXus0BpzShBwQ	anonymous	EN	0.9	1		3	4	2	3	1		1		2	1	3	2	1	1		9		1	1	2	1	1	2	1	1	1	1
2023-02-04 19:19:11	2023-02-04 19:21:44	0	100	153	1	2023-02-04 19:21:45	R_sUbLrDjHykX5jln	anonymous	EN	0.7	1		2	2	2	2	3		2		1	4	3	3	3	2		3		5	1	1	1		1	1	1	1	1
2023-02-04 20:27:22	2023-02-04 20:29:29	0	100	127	1	2023-02-04 20:29:29	R_3ipMtUgMGr6uI6s	anonymous	EN	1	1		2	14	3	3	2		1		1	1	4	2	1	1		9		1	1	1	2	1	2	1	1	1	1
2023-02-04 20:42:06	2023-02-04 20:43:49	0	100	103	1	2023-02-04 20:43:49	R_333lN2X5U7OD2qC	anonymous	EN	1	1		1	17.5	3	1	2		1	Pug myopathey	2	1	3	2	1	1		9		1	1	1	2	1	2	1	1	1	2
2023-02-04 20:58:53	2023-02-04 21:01:19	0	100	145	1	2023-02-04 21:01:19	R_2CNVuoGeJECLz1g	anonymous	EN	0.9	1		2	16	3	1	1		1		2	1	4	3	1	2	Rubbing on leg parts causing baldness	2		1	1	1	1	1	1	1	1	1	1
2023-02-04 21:22:51	2023-02-04 21:25:53	0	100	182	1	2023-02-04 21:25:54	R_1psdqKMIZlLeQE7	anonymous	EN	0.7	1		1	16.6	3	1	2		1		2	1	4	2	1	1		9		1	1	2	2	1	2	1	1	1	2
2023-02-04 22:52:38	2023-02-04 22:58:51	0	100	372	1	2023-02-04 22:58:51	R_1OPFtlw6o1y93sr	anonymous	EN	0.9	1		2	3	2	1	6		7		1	2	4	2	1	3		9		1	1	1	1	1	1	1	1	1	1
2023-02-04 22:59:58	2023-02-04 23:02:02	0	100	123	1	2023-02-04 23:02:02	R_2WSvAqvoa0MV27k	anonymous	EN	1	1		2	13	3	3	2		1		1	2	4	1	1	1		9		1	1	2	1	1	1	1	1	1	1
2023-02-05 00:28:01	2023-02-05 00:30:12	0	100	131	1	2023-02-05 00:30:13	R_3pnktHoXdYVdwMD	anonymous	EN	0.9	2		4	3	2	1	7		5		2	1	2	1	1	1		9		1	1	2	2	2	1	2	1	2	1
2023-02-05 00:35:12	2023-02-05 00:36:52	0	100	99	1	2023-02-05 00:36:52	R_2ziuNtynE9TLaiS	anonymous	EN	1	2		4	4	2	1	7		5		2	1	3	1	1	1		9		1	1	2	2	2	1	2	1	1	1
2023-02-05 00:39:06	2023-02-05 00:40:21	0	100	75	1	2023-02-05 00:40:21	R_SCt5F8X1SiXDsAx	anonymous	EN	0.7	2		4	5	2	1	8		5		2	2	3	1	5	1		9		1	1	2	2	2	1	2	2	1	1
2023-02-05 00:41:57	2023-02-05 00:43:01	0	100	64	1	2023-02-05 00:43:01	R_1LwaSzeH7vpeqq7	anonymous	EN	0.7	2		4	6	2	1	7		4		2	1	4	1	1	1		9		1	1	2	2	2	1	1	1	1	1
2023-02-05 00:44:23	2023-02-05 00:45:30	0	100	66	1	2023-02-05 00:45:30	R_2diHoDbiQUfM6S2	anonymous	EN	0.9	1		1	1	2	1	7		4		1	2	3	1	1	1		9		1	1	2	2	2	1	1	1	1	1
2023-02-05 00:57:32	2023-02-05 00:59:43	0	100	130	1	2023-02-05 00:59:43	R_DtPu5kOrwKK6fo5	anonymous	EN	0.7	2		4	2	2	1	6		4		2	2	1	1	5	1		9		1	1	2	2	2	1	1	1	1	1
2023-02-05 01:06:32	2023-02-05 01:11:50	0	100	318	1	2023-02-05 01:11:50	R_vJ4orFeGmAkTKKt	anonymous	EN	0.9	2		4	2	2	2	7		5		2	3	2	1	1	1		9		1	1	2	2	2	1	1	1	1	1
2023-02-05 01:42:12	2023-02-05 01:43:29	0	100	76	1	2023-02-05 01:43:29	R_24kJ57VBylMo4pP	anonymous	EN	0.9	1		2	15	3	3	4		1		2	1	2	2	1	1		9		1	1	1	1	1	2	1	1	1	2
2023-02-05 02:59:12	2023-02-05 03:01:22	0	100	129	1	2023-02-05 03:01:22	R_3L82WJFXVe5BLMz	anonymous	EN	0.7	1		2	2	2	1	3		1		1	3	2	3	5	4		9		5	2	1	1	2	2	1	2	2	1
2023-02-05 03:16:15	2023-02-05 03:17:56	0	100	100	1	2023-02-05 03:17:56	R_2SAk1Qot6CTvpOc	anonymous	EN	0.9	1		2	4	2	2	2		2		2	3	3	2	4	4		9		1	1	2	2	2	2	2	1	2	1
2023-02-05 05:38:37	2023-02-05 05:39:52	0	100	75	1	2023-02-05 05:39:53	R_9AhmLkkZze0MsJH	anonymous	EN	1	1		2	1 years	2	2	2		1		1	3	2	1	1	2		7		1	1	1	1	1	1	1	1	1	1
2023-02-05 05:43:08	2023-02-05 05:44:21	0	100	72	1	2023-02-05 05:44:21	R_3MumDdjNrUzDNtx	anonymous	EN	1	2		4	2 years	2	1	3		2		1	2	2	1	5	1		9		1	1	1	1	1	1	1	1	2	1
2023-02-05 05:47:48	2023-02-05 05:49:16	0	100	88	1	2023-02-05 05:49:17	R_RRJd0cvXm7vEOkh	anonymous	EN	0.9	3		4	1 years	2	3	4		3		1	1	1	3	1	1		9		1	1	1	1	1	1	1	1	2	1
2023-02-05 05:52:01	2023-02-05 05:53:23	0	100	81	1	2023-02-05 05:53:23	R_WAtn9hV2Q3OJQqd	anonymous	EN	0.9	1		2	1 years	2	1	4		1		1	2	2	1	1	2		4		1	1	1	1	1	1	1	1	1	1
2023-02-05 05:52:55	2023-02-05 06:01:09	0	100	494	1	2023-02-05 06:01:10	R_3LiNG5OYP8tW2q6	anonymous	EN	0.9	1		2	three years old	2	1	7		4		2	5	1	4	1	5		9		1	1	1	1	1	1	3	1	1	1
2023-02-05 06:00:12	2023-02-05 06:01:35	0	100	83	1	2023-02-05 06:01:36	R_3qJ9B2Xe8t1FoUQ	anonymous	EN	0.8	1		1	2 years	2	2	5		1		1	2	2	1	1	1		9		1	1	1	1	1	1	1	1	1	1
2023-02-05 06:12:15	2023-02-05 06:17:06	0	100	291	1	2023-02-05 06:17:07	R_3WMiSSQktQgKxrz	anonymous	EN	0.8	1		2	2 years	2	2	4		1		1	3	2	3	4	3		4		1	1	1	1	1	1	2	2	3	1
2023-02-05 06:18:24	2023-02-05 06:20:35	0	100	130	1	2023-02-05 06:20:36	R_3n0MBgC6NcVnHwe	anonymous	EN	0.9	1		1	3	2	1	2		3		1	4	2	1	5	2		4		1	1	1	2	1	2	2	1	2	1
2023-02-05 06:22:28	2023-02-05 06:24:31	0	100	123	1	2023-02-05 06:24:32	R_3qD5OgLE4qKGhGF	anonymous	EN	0.9	2		2	2	2	3	4		10		1	4	1	2	5	4		2		1	1	1	1	2	1	2	1	2	1
2023-02-05 06:25:37	2023-02-05 06:26:36	0	100	58	1	2023-02-05 06:26:36	R_zfhaDpKAdrrw53z	anonymous	EN	0.9	3		2	4	2	2	2		1		1	2	2	3	5	1		2		1	1	1	1	1	1	2	1	3	1
2023-02-05 06:25:44	2023-02-05 06:26:46	0	100	62	1	2023-02-05 06:26:47	R_2VyZN8ZwjKnYMbo	anonymous	EN	0.8	1		2	1 years	2	2	2		1		1	2	2	1	1	2		4		1	1	1	1	1	1	1	1	2	1
2023-02-05 06:29:08	2023-02-05 06:30:12	0	100	64	1	2023-02-05 06:30:13	R_2EGjoSAkmwVeMRT	anonymous	EN	0.9	1		2			1	3		1		1	3	1	2	5	3		2		1	1	1	1	1	1	2	1	2	1
2023-02-05 06:29:08	2023-02-05 06:31:01	0	100	112	1	2023-02-05 06:31:01	R_1C2vVhpNkXP7XBV	anonymous	EN	0.8	1		2	2 years	2	2	2		1		1	1	2	2	5	2		4		1	1	1	1	1	1	1	1	2	1
2023-02-05 06:39:22	2023-02-05 06:40:41	0	100	79	1	2023-02-05 06:40:41	R_77Fvs1gGMSvFd5L	anonymous	EN	0.8	2		1	1 years	2	3	2		2		1	1	2	1	5	3		9		1	1	1	1	1	1	1	1	2	1
2023-02-05 06:42:24	2023-02-05 06:43:31	0	100	66	1	2023-02-05 06:43:31	R_3lERpENzDjuQejV	anonymous	EN	0.8	2		1	1 years	2	1	1		1		1	2	2	2	5	4		9		1	1	1	1	1	1	1	1	3	1
2023-02-05 06:45:53	2023-02-05 06:46:57	0	100	64	1	2023-02-05 06:46:57	R_3oKCR0M4u3Q9zgY	anonymous	EN	0.8	1		2	1 years	2	2	2		2		1	3	3	2	4	2		4		1	1	1	1	1	1	1	1	3	1
2023-02-05 06:49:24	2023-02-05 06:50:32	0	100	67	1	2023-02-05 06:50:32	R_qyLMRjR3FeZ2kqB	anonymous	EN	0.8	2		1	1years	2	1	2		3			1	2	3	4	2		4		1	1	1	1	1	1	1	1	2	1
2023-02-05 06:51:54	2023-02-05 07:04:36	0	100	762	1	2023-02-05 07:04:37	R_3JtvSwpJGe9k9qw	anonymous	EN	1	1		2	1	2	3	6		3		1	3	2	2	4	3		9		5	2	2	2	2	2	2	2	2	1
2023-02-05 07:48:35	2023-02-05 07:50:08	0	100	92	1	2023-02-05 07:50:08	R_2VK2mhaorY9ga51	anonymous	EN	0.8	1		2	1 years	2	2	2		1		1	2	2	1	5	3		9		1	1	1	1	1	1	1	1	2	1
2023-02-05 08:02:12	2023-02-05 08:06:05	0	100	232	1	2023-02-05 08:06:05	R_1GJlsg0LaQP5tGj	anonymous	EN	1	1		2	3	2	3	3		3		1	3	3	3	5	4		9		1	1	2	2	1	1	1	2	1	1
2023-02-05 08:07:02	2023-02-05 08:09:25	0	100	142	1	2023-02-05 08:09:25	R_12Sl43qtR1qnSB6	anonymous	EN	1	1		2	12	3	1	3		1	Degenerative Myelopathy	2	2	4	2	1	1		9		1	1	1	1	1	2	1	1	1	1
2023-02-05 08:08:10	2023-02-05 08:10:11	0	100	120	1	2023-02-05 08:10:11	R_291bfzpW3sMcBgO	anonymous	EN	0.8	2		4	2 years	2	2	2		1		1	3	2	2	5	3		9		1	1	1	1	1	1	1	1	2	1
2023-02-05 08:12:46	2023-02-05 08:13:45	0	100	59	1	2023-02-05 08:13:46	R_2fD8o4jXSWhBKOH	anonymous	EN	0.8	2		4	3 years	2	1	5		1		1	1	4	3	4	1		9		1	1	1	1	1	1	1	1	2	1
2023-02-05 08:15:40	2023-02-05 08:16:56	0	100	76	1	2023-02-05 08:16:57	R_eDTmF1kq0HvaCjf	anonymous	EN	0.8	2		4	2 Years	2	3	2		2		1	2	2	3	5	2		2		1	1	1	1	1	1	1	1	3	1
2023-02-05 08:22:25	2023-02-05 08:23:27	0	100	62	1	2023-02-05 08:23:27	R_1QzSFXXz8HVDYkB	anonymous	EN	0.9	1		1	1 years	2	2	2		2		1	3	2	2	4	2		4		1	1	1	1	1	1	1	1	2	1
2023-02-05 08:25:41	2023-02-05 08:26:31	0	100	50	1	2023-02-05 08:26:32	R_2h1oafCAYvmlg5P	anonymous	EN	0.8	2		4	3 years	2	2	2		2		1	1	1	1	1	1		9		1	1	1	1	1	1	1	1	1	1
2023-02-05 08:41:43	2023-02-05 08:42:33	0	100	50	1	2023-02-05 08:42:34	R_1IQQqnBYa9pSuj2	anonymous	EN	0.7	1		2	2 years	2	2	2		2		1	2	2	2	4	3		9		1	1	1	1	1	1	1	1	2	1
2023-02-05 09:11:02	2023-02-05 09:16:29	0	100	327	1	2023-02-05 09:16:30	R_1pxJQJIsZbwdHES	anonymous	EN	1	1		2	2	2	3	1		1	Trauma leading to paralysis	2	1	3	2	1	8	Flipping while playing	9		1	1	1	1	1	2	1	1	1	1
2023-02-05 09:15:07	2023-02-05 09:17:10	0	100	122	1	2023-02-05 09:17:10	R_3mgUm3TYErWn17e	anonymous	EN	1	1		2	deceased	4	3	2		1		2	1	3	2	1	1		9		1	1	2	2	1	2	1	1	1	2
2023-02-05 12:30:23	2023-02-05 12:34:54	0	100	270	1	2023-02-05 12:34:54	R_31SnjHT825LmTVn	anonymous	EN	1	1		1	used cart from 17 to 19 years old	3	3	4		1		1	2	4	2	1	3	But needing to be regularly updated as straps relax and mobility changes	9		1	1	2	1	1	2	1	1	1	1
2023-02-05 16:16:23	2023-02-05 16:18:19	0	100	115	1	2023-02-05 16:18:19	R_2Sr906gClfroqQJ	anonymous	EN	0.9	1		1	1year old	2	1	2		1		1	2	2	1	1	1		1		1	1	1	1	1	1	2	1	1	2
2023-02-05 16:17:54	2023-02-05 16:19:06	0	100	71	1	2023-02-05 16:19:06	R_Dd6wcDp8S5NdMOt	anonymous	EN	1	1		2	2 years	2	3	2		2		1	1	2	1	5	2		5		1	1	1	1	1	1	1	1	2	1
2023-02-05 17:06:39	2023-02-05 17:09:27	0	100	167	1	2023-02-05 17:09:28	R_11jPrzou4ylRiZw	anonymous	EN	1	1		1	13	3	3	7		7		2	1	2	2	5	1		9		5	1	2	2	1	2	1	2	1	1
2023-02-05 17:28:30	2023-02-05 17:30:22	0	100	112	1	2023-02-05 17:30:23	R_24GVSzS5gQzEnXx	anonymous	EN	0.8	1		1	17	3	3	2		1	IVDD	1	1	4	2	1	1		9		1	1	2	2	1	1	1	1	1	1
2023-02-05 17:35:18	2023-02-05 17:37:14	0	100	115	1	2023-02-05 17:37:14	R_3PdZ8uI8SGvlUkJ	anonymous	EN	0.9	1		2	5	2	3	2		1		2	1	4	3	1	1		9		1	1	1	1	1	1	1	1	1	2
2023-02-05 18:03:22	2023-02-05 18:10:20	0	100	417	1	2023-02-05 18:10:20	R_2S1qPnayb8KS1y3	anonymous	EN	0.9	1		2	6	2	3	2		1		2	1	4	2	1	1		9		5	1	2	2	2	2	2	1	1	1
2023-02-06 00:44:42	2023-02-06 00:47:24	0	100	162	1	2023-02-06 00:47:25	R_2ByzWUr5nRLujVT	anonymous	EN	0.9	1		2	14	3	3	1		1		1	2	4	3	5	1		2	Some chafing in crotch, added foam rubber, no problem anymore	1	1	1	1	1	1	1	1	1	1
2023-02-06 03:30:45	2023-02-06 03:33:19	0	100	153	1	2023-02-06 03:33:19	R_26hIvpweNEZJcow	anonymous	EN	0.9	1		2	Deseased	4	3	10	Custom homemade	1		2	1	3	2	1	2		2		1	1	1	1	1	2	1	1	1	1
2023-02-06 03:30:10	2023-02-06 03:34:46	0	100	275	1	2023-02-06 03:34:46	R_2UYP0PxBDvb5Fhu	anonymous	EN	0.8	1		3	11	3	3	1		1		2	1	2	2	5	2		1		1	1	1	1	1	2	1	1	1	1
2023-02-06 03:45:31	2023-02-06 03:48:54	0	100	202	1	2023-02-06 03:48:54	R_3lDhBgQwqTrIJgi	anonymous	EN	0.9	2		4	2	2		7		1		2	4	1	1	4	5		1		1	2	2	1	2	1	2	1	3	1
2023-02-06 05:04:21	2023-02-06 05:08:46	0	100	265	1	2023-02-06 05:08:47	R_3lQUUPav5ZNv9fZ	anonymous	EN	0.8	2		1	2	2	2	3		1		1	2	1	3	5	3		9		1	1	1	2	2	2	2	2	2	1
2023-02-06 05:04:24	2023-02-06 05:09:07	0	100	283	1	2023-02-06 05:09:07	R_1NDlpXzcUbuRgL7	anonymous	EN	0.8	1		2	3	2	1	2		2		1	3	3	3	3	4		9		5	1	2	2	1	2	3	3	4	1
2023-02-06 05:04:35	2023-02-06 05:09:40	0	100	305	1	2023-02-06 05:09:40	R_2az2DiYmhZoVFGA	anonymous	EN	0.8	3		1	1	2	3	2		2		1	3	3	2	5	5		9		5	1	2	2	1	1	1	1	1	1
2023-02-06 05:47:44	2023-02-06 05:51:06	0	100	201	1	2023-02-06 05:51:06	R_eJd4KF2zD24PG0N	anonymous	EN	0.9	3		1	2	2	3	2		2		1	2	2	2	5	1		9		5	1	1	2	1	2	3	3	4	1
2023-02-06 05:47:53	2023-02-06 05:51:36	0	100	222	1	2023-02-06 05:51:37	R_32PFVv1KTq0C935	anonymous	EN	0.9	1		2	5	2	1	4		2		1	2	4	3	3	4		9		5	1	1	1	1	2	2	3	4	1
2023-02-06 05:43:41	2023-02-06 05:55:58	0	100	737	1	2023-02-06 05:55:59	R_1BVFgr2aaqeGjRo	anonymous	EN	0.9	1		2	5	2	1	3		2		1	3	3	2	4	4		9		5	1	2	2	1	2	2	2	2	1
2023-02-06 05:54:10	2023-02-06 05:57:27	0	100	197	1	2023-02-06 05:57:27	R_32R7ME3w79f4S9N	anonymous	EN	0.8	2		2	2	2	2	4		1		1	4	4	3	3	5		9		1	1	1	1	2	1	2	1	2	1
2023-02-06 05:54:35	2023-02-06 05:57:53	0	100	197	1	2023-02-06 05:57:53	R_3IYTPdu5jNryZdM	anonymous	EN	0.9	1		3	5	2	1	6		3		1	2	2	3	3	1		9		5	2	2	2	2	2	3	3	4	1
2023-02-06 05:54:42	2023-02-06 05:58:09	0	100	207	1	2023-02-06 05:58:10	R_ysHbabJxhJAca5z	anonymous	EN	0.9	2		2	3	2	3	5		1		1	2	2	3	5	5		2		5	1	1	2	2	1	2	1	2	1
2023-02-06 05:54:54	2023-02-06 05:58:25	0	100	211	1	2023-02-06 05:58:26	R_1g7wgQp1Y1vxXL8	anonymous	EN	1	1		3	6	2	1	2		2		2	3	3	3	3	2		5		1	2	1	1	2	2	2	3	4	1
2023-02-06 06:02:57	2023-02-06 06:05:47	0	100	170	1	2023-02-06 06:05:48	R_UDYyrGoLs4YsjdL	anonymous	EN	0.8	1		2	7	3	1	3		2		1	2	2	3	5	1		9		1	1	1	1	1	1	1	2	1	1
2023-02-06 06:03:03	2023-02-06 06:06:03	0	100	179	1	2023-02-06 06:06:04	R_3DjajJ5nTmKpkYh	anonymous	EN	1	2		2	5	2	1	2		3		1	3	3	3	3	1		9		5	1	1	1	2	1	1	1	2	1
2023-02-06 06:03:09	2023-02-06 06:06:19	0	100	189	1	2023-02-06 06:06:19	R_1CCnfDb23EMnD7U	anonymous	EN	0.8	1		3	8	3	1	3		1		1	3	4	3	4	1		9		1	1	1	1	2	2	2	1	2	1
2023-02-06 06:03:24	2023-02-06 06:06:44	0	100	200	1	2023-02-06 06:06:44	R_3Ev6f8uJ7K7gnNm	anonymous	EN	0.8	1		3	7	3	1	5		2		1	3	2	2	3	2		7		1	2	2	2	2	1	3	3	4	1
2023-02-06 06:09:52	2023-02-06 06:12:34	0	100	161	1	2023-02-06 06:12:34	R_30cOkK3xeSOVdRS	anonymous	EN	0.9	1		2	5	2	1	3		2		2	2	2	2	5	1		9		5	1	1	1	1	2	3	2	4	1
2023-02-06 06:11:12	2023-02-06 06:12:46	0	100	94	1	2023-02-06 06:12:47	R_3CVH7ZsYK5ym3eN	anonymous	EN	0.7	1		2	8	3	1	3		3		1	3	3	3	3	5		9		5	2	2	2	2	2	3	3	5	1
2023-02-06 06:09:53	2023-02-06 06:13:12	0	100	198	1	2023-02-06 06:13:12	R_3kFnM9DqdY70qI4	anonymous	EN	0.8	3		2	4	2	2	5		2		2	3	2	2	4	4		9		5	1	1	1	2	2	2	3	4	1
2023-02-06 06:16:13	2023-02-06 06:18:48	0	100	155	1	2023-02-06 06:18:49	R_uxg5rFzlm726iK5	anonymous	EN	0.9	1		2	6	2	1	3		2		2	4	4	3	2	3		9		5	1	1	1	2	2	2	1	2	1
2023-02-06 06:16:28	2023-02-06 06:19:02	0	100	154	1	2023-02-06 06:19:03	R_4ZvDF0TXetsIciR	anonymous	EN	0.9	2			6	2	1	4		2		2	4	2	2	5	1		9		1	1	1	1	2	1	2	1	2	1
2023-02-06 06:16:35	2023-02-06 06:19:15	0	100	159	1	2023-02-06 06:19:15	R_3dPPr00RAQnXMC2	anonymous	EN	1	1			2	2	2	4		2		2	3	2	2	3	3		9		5	2	2	2	2	1	2	3	4	1
2023-02-06 06:23:54	2023-02-06 06:26:29	0	100	155	1	2023-02-06 06:26:30	R_XTAWqsEYWd6fuOB	anonymous	EN	0.8	1		2	5	2	1	4		2		2	2	2	2	5	1		9		1	1	1	1	2	1	2	1	2	1
2023-02-06 06:24:14	2023-02-06 06:26:51	0	100	157	1	2023-02-06 06:26:51	R_blRWMd0uFQo2rZv	anonymous	EN	0.8	3			5	2	2	3		2		2	3	4	3	3	4		9		5	2	1	1	2	2	2	3	4	1
2023-02-06 06:24:22	2023-02-06 06:27:06	0	100	163	1	2023-02-06 06:27:06	R_3indBS2YVopMvlE	anonymous	EN	1	1			6	2	1	1		2		2	4	3	3	2	2		3		5	2	1	2	2	2	3	3	5	1
2023-02-06 06:24:35	2023-02-06 06:27:46	0	100	190	1	2023-02-06 06:27:46	R_3gNrXDeQUYNfNXC	anonymous	EN	0.9	1		3	7	3	1	1		3		1	3	4	3	2	2		7		5	1	1	2	2	2	3	3	5	1
2023-02-06 06:32:19	2023-02-06 06:34:57	0	100	157	1	2023-02-06 06:34:57	R_0P4dOxq80vfBUIh	anonymous	EN	1	2		2	5	2	2	5		3		1	2	1	2	3	2		2		5	2	1	1	2	2	3	3	4	1
2023-02-06 06:32:29	2023-02-06 06:35:08	0	100	158	1	2023-02-06 06:35:08	R_1QJy2XUhfaIrxft	anonymous	EN	0.8	1		3	8	3	1	1		2		1	3	4		2	2		4		5	2	2	2	2	1	2	3	4	1
2023-02-06 06:32:05	2023-02-06 06:36:26	0	100	261	1	2023-02-06 06:36:27	R_cG7YZJdePpuhpSh	anonymous	EN	0.9	2		2	5	2	2	5		2		2	3	3	3	4	2		2		5	2	1	1	2	1	2	2	2	1
2023-02-06 06:38:53	2023-02-06 06:40:57	0	100	124	1	2023-02-06 06:40:58	R_3nUeYFm8suq78fs	anonymous	EN	0.8	2		2	6	2	2	4		2		2	4	3	2	4	5		9		1	1	1	1	2	1	1	1	2	1
2023-02-06 06:38:49	2023-02-06 06:41:07	0	100	138	1	2023-02-06 06:41:08	R_1Lva05AYy3FYI99	anonymous	EN	0.9	3		2	6	2	2	4		2		1	2	3	3	4	1		9		1	1	1	1	2	2	2	1	2	1
2023-02-06 06:38:56	2023-02-06 06:41:18	0	100	142	1	2023-02-06 06:41:18	R_1pYhVZ64M5DZ7Ak	anonymous	EN	0.8	2		2	7	3	2	6		2		1	3	3	3	3	2		5		5	1	1	1	2	2	2	3	4	1
2023-02-06 06:39:08	2023-02-06 06:41:33	0	100	145	1	2023-02-06 06:41:33	R_3KSEIwTXMBhl09o	anonymous	EN	0.8	1		3	7	3	2	4		3		1	3	3	2	2	2		4		5	2	1	1	2	2	3	2	3	1
2023-02-06 07:31:53	2023-02-06 07:34:26	0	100	153	1	2023-02-06 07:34:27	R_1eK4GBy7yRWNIc2	anonymous	EN	0.9	1		3	12	3	3	1		1	DM	2	1	3	2	5	1		9		1	1	1	1	1	2	1	1	1	1
2023-02-06 08:28:12	2023-02-06 08:30:45	0	100	152	1	2023-02-06 08:30:45	R_2YV7Fgp804AMqsu	anonymous	EN	1	1		3	13	3	3	3		1		1	2	4	2	5	3		9		1	1	1	1	1	2	1	1	1	1
2023-02-06 08:34:05	2023-02-06 08:40:32	0	100	387	1	2023-02-06 08:40:33	R_3nMGLHW6Feriqbm	anonymous	EN	0.9	1		3	15.5 years	3	3	4	DogsWheels	2		2	1	4	2	3	4		9		1	1	1	1	1	2	1	1	2	1
2023-02-06 11:43:01	2023-02-06 11:45:51	0	100	169	1	2023-02-06 11:45:51	R_1gneNra0gXqnywO	anonymous	EN	1	1		3	13	3	3	2		1		1	2	3	1	3	2		2		5	1	2	2	2	2	1	1	2	1
2023-02-06 12:24:59	2023-02-06 12:26:33	0	100	93	1	2023-02-06 12:26:34	R_2wg9NEoJnaMAub0	anonymous	EN	0.8	1		2	4	2	3	2		7		1	4	2	2	4	1		9		1	1	1	2	1	1	1	1	1	1
2023-02-06 12:41:33	2023-02-06 12:45:32	0	100	239	1	2023-02-06 12:45:33	R_1MS6EDdsvbbDX4k	anonymous	EN	0.9	1		3	9	3	2	1		1		2	1	4	2	4	3	Legs in stirrups were marked by stirrups and stirrups kept moving. Always needed adjusted on walks.	9		1	1	1	1	1	2	1	1	1	1
2023-02-06 16:40:45	2023-02-06 16:42:50	0	100	124	1	2023-02-06 16:42:50	R_1LjK3gdu6SBBowY	anonymous	EN	0.9	1		2	6	2	3	1		1		2	1	4	3	5	1		9		1	1	1	1	1	1	1	1	1	1
2023-02-06 17:47:51	2023-02-06 17:49:28	0	100	96	1	2023-02-06 17:49:29	R_zec414yBbkpOl5T	anonymous	EN	1	1		1	14	3	1	2		7		1	1	3	1	4	6	unable to potty in cart	9		1	1	2	2	1	2	1	1	2	1
2023-02-06 19:07:28	2023-02-06 19:09:58	0	100	150	1	2023-02-06 19:09:58	R_2DN4soE0UVn3wd3	anonymous	EN	1	1		3	8	3	3	1		1		2	2	3	2	5	3		1		1	1	1	1	1	2	1	1	1	1
2023-02-06 19:35:37	2023-02-06 19:38:14	0	100	157	1	2023-02-06 19:38:14	R_3Rm9mzjFJHnF0np	anonymous	EN	0.8	1		1	4	2	3	1		3		1	3	4	2	5	1		9		1	1	2	1	1	1	1	1	2	1
2023-02-06 22:18:46	2023-02-06 22:21:54	0	100	188	1	2023-02-06 22:21:55	R_3iWPCXuTx47CHrP	anonymous	EN	0.9	2		4	2	2	1	6		8	too heavy	2	3	1	2	5	1		9		1	1	1	1	1	1	1	1	2	1
2023-02-07 00:37:31	2023-02-07 00:40:30	0	100	179	1	2023-02-07 00:40:31	R_3F5l48ds2SYyOBT	anonymous	EN	1	1		1	2	2	1	1		1		1	3	3	2	5	1		3		5	2	1	2	2	2	1	1	1	1
2023-02-07 03:45:22	2023-02-07 03:50:26	0	100	304	1	2023-02-07 03:50:26	R_2t50J4dQmnINykc	anonymous	EN	0.8	1		2	2years old	2	1	7		4		1	2	2	1	1	1		9		1	1	1	1	1	1	2	1	2	1
2023-02-07 05:28:38	2023-02-07 05:36:26	0	100	467	1	2023-02-07 05:36:26	R_3ewwHgG81A70Wey	anonymous	EN	0.8	2		1			1	6		4		1	1	3	1	1	1		9		1	1	1	1	1	1	2	2	2	1
2023-02-07 06:02:32	2023-02-07 06:04:37	0	100	125	1	2023-02-07 06:04:38	R_3hFqgQHtrGTKK08	anonymous	EN	0.9	1		3	3years old	2	1	1		1		1	1	3	2	1	4		3		1	1	1	1	1	1	2	2	1	1
2023-02-07 06:06:23	2023-02-07 06:08:34	0	100	130	1	2023-02-07 06:08:34	R_2SIIfGAgdayfX6P	anonymous	EN	0.8	2		1	2years old	2	1	7		3		1	1	2	1	1	2		3		1	1	1	1	1	1	1	3	4	1
2023-02-07 06:13:52	2023-02-07 06:15:07	0	100	74	1	2023-02-07 06:15:07	R_Zwv8Q8gnuDJ3x0B	anonymous	EN	0.9	1		2	1years old	2	1	4		2		1	1	1	2	5	4		3		1	1	1	1	1	1	2	2	4	1
2023-02-07 06:23:09	2023-02-07 06:24:17	0	100	67	1	2023-02-07 06:24:18	R_Tu3R9UgUJXW1ovD	anonymous	EN	0.8	1		2	4years old	2	2	5		2		1	4	2	2	3	4		3		1	1	1	1	1	1	1	3	5	1
2023-02-07 06:26:49	2023-02-07 06:27:35	0	100	45	1	2023-02-07 06:27:35	R_3sbrsx2zV5NsuRG	anonymous	EN	0.8	1		2	2years old	2	1	6		2		1	3	1	2	4	1		2		1	1	1	1	1	1	2	1	4	1
2023-02-07 06:32:34	2023-02-07 06:34:16	0	100	102	1	2023-02-07 06:34:16	R_Q3P4knfGRhdLdfP	anonymous	EN	0.9	1		2	4years old	2	2	3		1		1	4	2	3	4	3		4		1	1	1	1	1	1	1	2	3	1
2023-02-07 06:38:08	2023-02-07 06:39:44	0	100	96	1	2023-02-07 06:39:44	R_3QKmFYG9C4RLQQN	anonymous	EN	0.8	1		2	2years old	2	1	4		3		1	3	2	3	4	4		3		1	1	1	1	1	1	3	1	3	1
2023-02-07 06:44:13	2023-02-07 06:46:06	0	100	112	1	2023-02-07 06:46:06	R_2Brl84ZEb63C9L8	anonymous	EN	1	2		1	1years old	2	2	3		2		1	4	1	2	3	3		2		1	1	1	1	1	1	1	2	4	1
2023-02-07 06:47:50	2023-02-07 06:48:43	0	100	53	1	2023-02-07 06:48:43	R_1i29R3ZRQG0XxgB	anonymous	EN	0.9	1		1	2years old	2	1	4		2		1	3	1	2	4	3		2		1	1	1	1	1	1	1	2	3	1
2023-02-07 06:52:18	2023-02-07 06:53:07	0	100	48	1	2023-02-07 06:53:08	R_3j0WXjzZ6aS2O6N	anonymous	EN	0.9	1		1	2years old	2	1	4		1		1	4	2	2	5	4		3		1	1	1	1	1	1	1	2	3	1
2023-02-07 06:55:16	2023-02-07 06:56:08	0	100	51	1	2023-02-07 06:56:08	R_1o0gi0SO0qyrwA4	anonymous	EN	1	2		1	2years old	2	1	2		1		1	3	2	3	5	3		2		1	1	1	1	1	1	1	2	4	1
2023-02-07 06:57:47	2023-02-07 06:59:05	0	100	77	1	2023-02-07 06:59:05	R_2UXGPC3ioS3Jvs8	anonymous	EN	0.9	1		1	2years old	2	1	2		1		1	1	2	1	1	3		3		1	1	1	1	1	1	2	1	3	1
2023-02-07 07:01:28	2023-02-07 07:02:19	0	100	51	1	2023-02-07 07:02:19	R_30wOVW6czC6uk87	anonymous	EN	1	1		2	4years old	2	1	2		2		1	3	2	3	4	2		3		1	1	1	1	1	1	1	2	1	1
2023-02-07 07:13:18	2023-02-07 07:14:10	0	100	52	1	2023-02-07 07:14:10	R_1Q6L4BhrP0J1qQa	anonymous	EN	0.9	1		2	2years old	2	1	2		2		1	1	2	2	5	2		3		1	1	1	1	1	1	2	3	2	1
2023-02-07 07:21:12	2023-02-07 07:21:53	0	100	40	1	2023-02-07 07:21:53	R_2bWCVayRMluKvMh	anonymous	EN	0.8	1		1	3years old	2	2	2		2		1	3	2	1	4	2		1		1	1	1	1	1	1	2	3	3	1
2023-02-07 07:24:29	2023-02-07 07:25:30	0	100	60	1	2023-02-07 07:25:30	R_3JxCAZU5letj2d7	anonymous	EN	0.8	1		1	1years old	2	1	4		1		1	3	1	3	5	2		2		1	1	1	1	1	1	3	1	3	1
2023-02-07 09:40:26	2023-02-07 09:44:33	0	100	247	1	2023-02-07 09:44:34	R_Q4ItlpL0VcYw7kd	anonymous	EN	0.9	1		3	7	3	1	2		1		1	1	4	2	5	1		9		1	2	1	1	1	2	1	1	1	1
2023-02-07 10:11:45	2023-02-07 10:23:15	0	100	689	1	2023-02-07 10:23:15	R_3NP8tyOHXpj9NoI	anonymous	EN	1	2		4	3	2	2	6		9		1	3	3	2	4	3		4		1	1	1	1	1	1	2	2	3	1
2023-02-07 11:26:31	2023-02-07 11:28:11	0	100	99	1	2023-02-07 11:28:11	R_2RUhMaVxsJtlvIw	anonymous	EN	1	1		3	12	3	1	1		2		1	1	1	1	4	5		9		5	2	2	2	2	2	2	2	3	1
2023-02-07 22:17:37	2023-02-07 22:20:17	0	100	160	1	2023-02-07 22:20:18	R_DGpPUPoV3F9277j	anonymous	EN	1	1		2	6	2	3	10	Home made	1		1	1	4	2	5	2		2		1	1	2	2	1	2	1	1	2	1
2023-02-07 22:44:06	2023-02-07 22:45:53	0	100	106	1	2023-02-07 22:45:54	R_3j2vm8c4MRlwCya	anonymous	EN	0.9	1		2	3	2	3	1		1		2	1	3	1	5	1		9		1	2	1	1	1	2	1	1	1	1
2023-02-08 07:26:04	2023-02-08 07:28:11	0	100	126	1	2023-02-08 07:28:11	R_ebnsANvf3BouLiV	anonymous	EN	1	1		2	5	2	3	2		1		1	1	4	1	4	4		9		1	1	2	2	1	2	2	2	2	1
2023-02-08 09:11:54	2023-02-08 09:36:08	0	100	1454	1	2023-02-08 09:36:09	R_3f4E9MzFq8ifdUl	anonymous	EN	1	1		3	12	3	1	1		7		2	2	3	1	1	4	no adjustments along rails for rear leg rings (for dogs that can still use rear legs). ie; I put extra pins on rails to extend leg rings along so that my dogs stride was not restricted. Front wheels on quad are small and dig in on gutters/uneven ground. I have put slightly larger wheels on mine but looking for a larger all terrain type wheel for it.	9		1	1	2	2	1	2	1	1	1	1
2023-02-09 00:05:44	2023-02-09 00:08:56	0	100	192	1	2023-02-09 00:08:56	R_2f7nHEMlqWoY0nV	anonymous	EN	1	1		1	11	3	3	5		1	Spinal disc surgery	2	3	3	2	5	4		9		1	1	2	1	1	2	1	1	1	1
2023-02-09 00:07:48	2023-02-09 00:10:36	0	100	168	1	2023-02-09 00:10:37	R_WdiiTjtO3N3Dx9T	anonymous	EN	0.9	1		2	7	3	3	1		1	Lost feeling in back legs	2	2	2	1	1	1		9		1	1	1	1	1	2	1	1	1	1
2023-02-09 11:04:28	2023-02-09 11:06:29	0	100	120	1	2023-02-09 11:06:30	R_3oKDqTPIxIPNjln	anonymous	EN	0.8	1		2	4	2	3	1		1		2	2	4	1	5	5		9		1	1	2	2	1	2	2	1	1	1
2023-02-09 11:06:35	2023-02-09 11:07:45	0	100	69	1	2023-02-09 11:07:46	R_2PefgjMXst2mqLW	anonymous	EN	0.8	1		2	1 years	2	2	2		1		1	2	2	2	1	2		5		1	1	1	1	1	1	1	1	1	1
2023-02-09 14:02:51	2023-02-09 14:04:01	0	100	69	1	2023-02-09 14:04:01	R_3qIlU8zaE3hYk7M	anonymous	EN	0.9	2		1	2	2	3	1		1	Kyphoscoliosis	2	3	4	2	5	5		9		1	1	2	2	2	2	1	1	1	1
2023-02-09 14:16:32	2023-02-09 14:24:53	0	100	500	1	2023-02-09 14:24:53	R_2OMGA2b7JLu2RJb	anonymous	EN	1	1		1	7	3	3	3		1		1	1	4	1	1	1		9		1	1	1	1	1	2	1	1	1	1
2023-02-09 15:36:02	2023-02-09 15:40:07	0	100	244	1	2023-02-09 15:40:07	R_1qgGlb4sqUnGIIH	anonymous	EN	0.8	1		3	8years	3	2	1		7		1	3	4	3	1	2		2		1	1	1	2	2	2	1	1	1	1
2023-02-09 20:52:33	2023-02-09 21:05:23	0	100	770	1	2023-02-09 21:05:23	R_3luEYBN1IrnX6tz	anonymous	EN	0.9	1		1	~3	2	3	4		5	Unknown - dog confinscated in abuse case	2	1	3	1	5	6	Can't sit or lie down, so doesn't want to be in it for more than a half hour or less	9		1	1	2	2	1	2	1	2	1	2
2023-02-10 08:02:40	2023-02-10 08:05:52	0	100	192	1	2023-02-10 08:05:52	R_27BDxtS2h60mt1k	anonymous	EN	1	1		2	12	3	3	1		1		2	1	4	3	1	2		1		1	1	2	2	1	1	1	2	1	2
2023-02-10 08:51:40	2023-02-10 08:52:43	0	100	62	1	2023-02-10 08:52:43	R_1BVmooMDgcwINu7	anonymous	EN	1	1		3	2	2	2	2		2		1	2	2	1	5	2		2		1	1	1	1	1	1	1	1	2	1
2023-02-10 09:22:59	2023-02-10 09:24:19	0	100	79	1	2023-02-10 09:24:19	R_UMEgBDpFTV5an8l	anonymous	EN	0.9	1		2	3 years	2	1	2		1		1	2	1	2	1	3		9		1	1	1	1	1	1	1	1	1	1
2023-02-10 18:20:18	2023-02-10 18:23:24	0	100	185	1	2023-02-10 18:23:24	R_yVjVESVgk5oTIvD	anonymous	EN	1	1		2	12	3	3	3		1		2	1	3	2	1	2	Wounds and it was hard to build and fit it to the dog in the first few weeks	1		1	1	1	1	1	1	1	1	1	2
2023-02-10 19:30:17	2023-02-10 19:32:33	0	100	136	1	2023-02-10 19:32:34	R_1QtN5LHV3aisbix	anonymous	EN	0.9	1		2	7	3	3	2		1		1	1	4	3	5	4	Bolts wire out	9		1	1	2	2	1	2	1	1	1	1
2023-02-11 21:55:16	2023-02-11 21:57:32	0	100	135	1	2023-02-11 21:57:32	R_31gfO79OdpaYPTZ	anonymous	EN	0.9	1		1	8.5	3	3	4		1		1	2	4	2	1	7	Gets stuck sometimes	9		1	1	2	2	2	2	2	2	2	1
2023-02-13 15:19:17	2023-02-13 15:21:08	0	100	111	1	2023-02-13 15:21:09	R_1NabV643Q3BjX6c	anonymous	EN	0.9	1		1	6-7	3	3	1		1		2	3	4	1	1	1		9		1	1	2	1	1	2	1	1	1	1
2023-02-13 15:55:20	2023-02-13 15:58:32	0	100	191	1	2023-02-13 15:58:32	R_3DeHBovRJl0lcgL	anonymous	EN	1	1		2	13	3	3	1		1		2	3	2	1	3	1		9		5	1	1	1	1	2	1	3	1	2
2023-02-13 17:28:26	2023-02-13 17:30:20	0	100	114	1	2023-02-13 17:30:20	R_2f2TY9ev1FS1REq	anonymous	EN	1	1		3	Deceased	4	3	2		1		1	1	3	2	5	1		9		1	1	1	1	1	2	1	1	1
2023-02-13 19:26:52	2023-02-13 19:28:28	0	100	95	1	2023-02-13 19:28:29	R_2xAfUvV0LCVb7ZO	anonymous	EN	1	1		3	10	3	3	2		1		1	4	3	1	4	5		9		1	1	2	2	1	2	1	1	1	2
2023-02-14 07:22:19	2023-02-14 07:24:14	0	100	115	1	2023-02-14 07:24:15	R_30vO246bNKMsQDj	anonymous	EN	1	1		2	Passed	4	3	2		1		2	5	4	4	5	3		9		5	2	1	2	1	2	2	2	1	2
2023-02-15 02:47:59	2023-02-15 02:51:36	0	100	216	1	2023-02-15 02:51:36	R_6nh9oQcz1SaOAAF	anonymous	EN	1	1		2	12	3	3	4		1		1	4	4	1	1	5		9		1	1	2	2	1	2	1	1	1	1
2023-02-01 15:46:47	2023-02-01 15:49:00	0	57	132	0	2023-02-15 15:49:04	R_2VPBZwIwIQjxDBP	anonymous	EN	1	2		4	1.4	2	3	7		3		2	3	2	1	3	5		9
2023-02-01 18:27:43	2023-02-01 18:28:30	0	57	46	0	2023-02-15 18:28:30	R_Orm3RFzKzHLSFWN	anonymous	EN	0.9	1		2	10	3	3	2		1		2	2	4	2	5	1		9
2023-02-01 18:26:43	2023-02-01 18:30:13	0	57	210	0	2023-02-15 18:30:15	R_sO0n3RpMnYZq9S9	anonymous	EN	1	1		1	5	2	2	2		3		2	3	2	2	4	6	Trying to get my dog to realize he can pee, and sniff normally while in the cart.	9
2023-02-01 18:37:04	2023-02-01 18:37:45	0	57	40	0	2023-02-15 18:37:48	R_3Gqvp23UOqRRJaa	anonymous	EN	1	1		3	12	3	3	2		1		1	4	3	1	5	5		9
2023-02-01 18:52:21	2023-02-01 18:53:57	0	57	95	0	2023-02-15 18:53:58	R_2viUHsvt2WGFevD	anonymous	EN	0.9	1		3	8	3	3	2		3		2	5	4	1	3	5		9
2023-02-01 22:12:07	2023-02-01 22:14:26	0	57	139	0	2023-02-15 22:14:31	R_2sRovBM5Hpk9B9E	anonymous	EN	0.9	1		1	12	3	3	2		1	Pug myelopathy	1	5	4	4	5	1		9
2023-02-01 22:52:41	2023-02-01 23:39:22	0	57	2801	0	2023-02-15 23:39:24	R_3p4pFO7QBeW0uda	anonymous	EN	0.8	1		1	6	2	2	3		2		1	3	3	2	5	2		3
2023-02-02 00:21:37	2023-02-02 00:24:35	0	57	178	0	2023-02-16 00:24:39	R_3Gxjg1aGzKBoq9S	anonymous	EN	0.9	1	Pug	2	13	3	3	4		1	Pug myelopathy	1	3	4	2	4	1		9
2023-02-02 02:26:49	2023-02-02 02:30:06	0	57	196	0	2023-02-16 02:30:07	R_3rH5SHOUVg0N1Rl	anonymous	EN	0.8	1		2	5	2	3	3		3		1	4	2	2	4	3		9
2023-02-02 02:49:04	2023-02-02 03:03:09	0	57	844	0	2023-02-16 03:03:14	R_2QxIQSe2xc1DysX	anonymous	EN	0.7	1		3	5	2	2	4		1		1	4	1	3	1	2		2
2023-02-02 04:38:30	2023-02-02 05:05:44	0	57	1634	0	2023-02-16 05:05:45	R_yKg0evIln5dgfyp	anonymous	EN	0.7	1		3	10	3	1	5		3		1	1	1	3	5	2		2
2023-02-02 06:15:35	2023-02-02 06:17:15	0	57	99	0	2023-02-16 06:17:17	R_3CVf1uDdf6u2TJ8	anonymous	EN	0.9	2		4	7	3	3	3		1		1	5	4	4	1	5		9
2023-02-02 07:17:50	2023-02-02 07:19:01	0	57	71	0	2023-02-16 07:19:02	R_339b3LaEXdWmW0H	anonymous	EN	1	1		3	7	3	1	5		1		1	3	2	3	1	2		7
2023-02-02 09:01:21	2023-02-02 09:02:40	0	57	79	0	2023-02-16 09:02:46	R_3ISi5cgJHKsYSU8	anonymous	EN	0.9	1		3	5	2	2	3		1		1	1	1	3	4	2		6
2023-02-02 09:50:51	2023-02-02 10:05:36	0	57	884	0	2023-02-16 10:05:41	R_31nfFFoLrZHm9AH	anonymous	EN	0.8	1		3	8	3	3	3		3		1	3	3	1	3	2		5
2023-02-02 10:51:00	2023-02-02 10:51:51	0	57	50	0	2023-02-16 10:51:52	R_3HH3HcDwMbvc5Yl	anonymous	EN	0.9	1		1	5	2	3	7		1		2	2	1	2	4	3		9
2023-02-02 16:24:42	2023-02-02 16:29:31	0	57	289	0	2023-02-16 16:29:35	R_1im4QIgz7SaS4f9	anonymous	EN	0.9	1		2	13	3	1	8	random Amazon find	2		2	5	4	4	5	5		9
2023-02-02 10:11:56	2023-02-02 20:06:26	0	57	35670	0	2023-02-16 20:06:29	R_1DzNdbh15r5aA29	anonymous	EN	0.6	1		2	12	3	1	1		1		2	4	2	1	5	3		9
2023-02-02 20:46:13	2023-02-02 20:54:11	0	57	478	0	2023-02-16 20:54:16	R_3K4vOVwQkmZvjcR	anonymous	EN	0.8	1		3	7	3	2	2		2		1	2	4	3	5	2		4
2023-02-02 22:26:29	2023-02-02 22:28:32	0	57	122	0	2023-02-16 22:28:33	R_2YDRy1MC3OaX4Oi	anonymous	EN	0.9	1		1	5	2	3	1		3		2	5	3	4	3	5		9
2023-02-02 22:25:28	2023-02-02 23:34:05	0	57	4117	0	2023-02-16 23:34:10	R_3ExWgl9m0zfasMt	anonymous	EN	0.5	1		3	10	3	1	3		1		1	2	2	1	5	2		7
2023-02-03 00:37:08	2023-02-03 00:48:06	0	57	657	0	2023-02-17 00:48:09	R_1LMxcRA6372MFLW	anonymous	EN	0.8	1		3	10	3	2	6		1		1	4	2	3	1	2		1
2023-02-03 01:56:06	2023-02-03 02:22:31	0	57	1584	0	2023-02-17 02:22:37	R_1j6x22ClNFwAr0m	anonymous	EN	0.5	1		3	9	3	1	6		2		1	4	4	2	2	2		2
2023-02-03 02:48:37	2023-02-03 02:49:20	0	57	43	0	2023-02-17 02:49:27	R_9nUrwgz1avVo9uF	anonymous	EN	0.9	1		1	12	3	3	1		1		2	3	2	2	1	1		9
2023-02-03 03:27:57	2023-02-03 03:46:05	0	57	1087	0	2023-02-17 03:46:12	R_2PpYnV07UidOqp3	anonymous	EN	1	1		3	7	3	3	2		3		1	3	3	2	3	2		6
2023-02-03 03:41:53	2023-02-03 03:56:40	0	57	887	0	2023-02-17 03:56:47	R_1f6Q9RMujb60Vii	anonymous	EN	0.5	1		3	8	3	1	1		2		1	4	3	2	2	2		7
2023-02-03 05:59:37	2023-02-03 06:27:40	0	57	1682	0	2023-02-17 06:27:40	R_248F7zSWzIpWo7p	anonymous	EN	0.6	1		3	5	2	1	6		2		1	4	1	2	4	2		1
2023-02-03 06:11:28	2023-02-03 06:28:10	0	57	1002	0	2023-02-17 06:28:11	R_3Hksl5PATlfUZEu	anonymous	EN	0.5	1		3	9	3	1	5		2		1	1	1	1	5	2		1
2023-02-03 07:49:36	2023-02-03 08:37:52	0	57	2895	0	2023-02-17 08:37:54	R_1OrYTp48rGd3yQ4	anonymous	EN	0.7	1		3	10	3	2	4		1		1	2	3	3	3	2		5
2023-02-03 09:39:01	2023-02-03 09:40:34	0	57	92	0	2023-02-17 09:40:35	R_3HzUfYJfe82rS8j	anonymous	EN	1	1		2	10	3	3	1		1		2	3	2	2	4	5		9
2023-02-03 21:40:14	2023-02-03 22:35:15	0	57	3300	0	2023-02-17 22:35:19	R_1nVhvN1Ikf04iFC	anonymous	EN	0.9	1		2	4	2	3	1		1		1	3	2	3	4	3		9
2023-02-03 21:41:08	2023-02-03 22:35:17	0	57	3249	0	2023-02-17 22:35:19	R_XvqltavJ0Mki1q1	anonymous	EN	0.7	1		2	4	2	3	1		1		1	3	2	3	4	3		9
2023-02-03 21:41:07	2023-02-03 22:56:30	8	57	4523	0	2023-02-17 22:56:30	R_eG4wI9juggC6sEN	anonymous	EN	0.7	1		2	4	2	3	1		1		1	3	2	3	4	3		9
2023-02-04 01:42:38	2023-02-04 01:44:41	0	57	122	0	2023-02-18 01:44:48	R_3M6ftAVJZ8ZVgyF	anonymous	EN	0.8	1		3	6	2	3	1		3		2	1	2	2	5	1		9
2023-02-05 13:07:33	2023-02-05 13:09:01	0	57	87	0	2023-02-19 13:09:06	R_XpJ6iifJsIvv2iB	anonymous	EN	0.8	1		3	8.5	3	3	1		1	DM		4	2	1	4	5		9
2023-02-09 01:57:18	2023-02-09 01:58:37	0	57	78	0	2023-02-23 01:58:40	R_3e2K0q5DYiNkUkp	anonymous	EN	0.9	1		1	2	2	1	1		1	Congenital hemimelia	2	3	1	1	5			9

## Sheet: Question Keys
Question	Column Label	Real Question	Response (# form)	Answer Choices
1	A	What species is your pet?	1	Dog
			2	Cat
			3	Rabbit
			4	Other
2	B	What size is your pet?	1	Small breed dog (<20lbs)
			2	Medium breed dog (21-49lbs)
			3	Large breed dog (> 50lbs)
			4	Pet is not a dog
3	C	How old is your pet (in years?)	1	<1
			2	1-6
			3	>6
			4	Deceased
4	D	What type of cart does your pet use?	1	Quad
			2	Front wheel only
			3	Hind wheel only
5	E	What brand of cart does your pet use? This may be found on the frame of the cart.	1	Walkin pets/Handicapped pets
			2	Eddie's wheels
			3	K9 carts
			4	Doggon Wheels
			5	Ruff Rollin
			6	Best friend
			7	I don't know
			8	Other
			9	Bionic pets
			10	Homemade
			11	HobeyHove
			12	Rehab a pet
			13	More than one brand (sort later)
			14	Orthopets
			15	Wheels to go
6	F	Why does your pet use a cart? (Select all that apply)	1	Spinal/neurological problem
			2	Orthopedic/joint disease
			3	Amputation, missing limbs (non-congenital)
			4	I don't know
			5	Other
			6	Congenital (limb abnormality)
			7	Neuro + ortho
			8	Not ortho or neuro
			9	Spinal/neuro + amputation
			10	Spinal/neuro + joint disease + amputation
7	G	Was your cart fitted by a veterinarian?	1	Yes
			2	No
8	H	How long did it take for your pet to accept using the cart?	1	Immediately
			2	Days
			3	Weeks
			4	Months
			5	N/A
9	I	How long has your pet had a cart?	1	< 1 mo
			2	1-3 mo
			3	4-12 mo
			4	>12 mo
10	J	On average, how long does your pet use the cart (in total) each day?	1	<30 min
			2	30 min - 2 hrs
			3	>2 hrs
			4	N/A doesn't use
11	K	How easy is it to place your pet in their cart?	1	Extremely easy
			2	Extremely difficult
			3	Somewhat difficult
			4	Neither easy nor difficult
			5	Somewhat easy
12	L	What issues have you had with the cart?	1	No issues
			2	Wounds
			3	Poor fitting
			4	Mechanical issues
			5	Pet does not like cart
			6	Other
			7	Difficult to operate/control
			8	Tipping over
			9	Patient condition factor
13	M	If “wounds” was selected in the prior question, please select the area where the wounds were located.	1	Top of paws/foot
			2	Inside of hind upper leg/thigh
			3	Inside of upper front leg/armpit
			4	Belly
			5	Back
			6	Tail
			7	Head or neck
			8	Other
			9	No wounds (if blank then 9 as well)
			10	Back leg ankle/hock
14	N	Is your pet able to play while using their cart?	1	Yes
			5	No
15	O	Is your pet able to eat and drink without further assistance while using their cart?	1	Yes
			2	No
16	P	Does your pet have an easier time urinating while in their cart compared to not being in their cart?	1	Yes
			2	No
17	Q	Does your pet have an easier time defecating while using their cart compared to not being in their cart?	1	Yes
			2	No
18	R	Does your pet have an easier time walking or running in their cart compared to when they are not in their cart?	1	Yes
			2	No
19	S	Is your pet able to rest or sleep comfortably while in their cart?	1	Yes
			2	No
20	T	How has the cart impacted YOUR PET'S quality of life? Select a statement that resonates with you:	1	Positive
			2	Neutral
			3	Negative
21	U	How has using a cart for your pet affected YOUR quality of life? Select a statement that resonates with you:	1	Positive
			2	Neutral
			3	Negative
22	V	How likely are you to recommend using a cart to another pet owner?	1	Extremely likely
			2	Somewhat likely
			3	Neither likely or unlikely
			4	Somewhat unlikely
			5	Extremely unlikely
